# Supplementary material for: Highly stable active core microbiomes in Greenland cryoconite holes during the bare ice period
Source: FEMS Microbiol Ecol. 2026 Jul 8;102(8):fiag074. doi: 10.1093/femsec/fiag074 (PMC13390577; doi:10.1093/femsec/fiag074)
Supplement: fiag074_Supplemental_Files [file fiag074_supplemental_files.zip]

Archive with 3 entries (3 files):
- 2605_ILU_cc_Supplementary_table_1.xlsx
- 2605_ILU_cc_Supplementary_table_2.xlsx
- 2606_ILU_cc_suppfigs_1.docx
