# Supplementary material for: Highly stable active core microbiomes in Greenland cryoconite holes during the bare ice period
Source: FEMS Microbiol Ecol. 2026 Jul 8;102(8):fiag074. doi: 10.1093/femsec/fiag074 (PMC13390577; doi:10.1093/femsec/fiag074)
Supplement: fiag074_Supplemental_Files [file fiag074_supplemental_files.zip › 2605_ILU_cc_Supplementary_table_1.xlsx]

## Sheet: Sheet1
Sample Name	Total Reads	FULLNAME	DAY	DAYOFYEAR	NAME	SITE	RUN	libraryprep	RNA Concentration (ng/uL)	DNA Concentration (ng/uL)	NCBI BioProject	NCBI BioSample	SampleName on NCBI	R1 File on NCBI	R2 File on NCBI
STOIC71	11708231	0805CC2	805	217	CC2	2	1	1 day, 1:07:23	95	53	PRJNA1160058	SAMN43593784	Day217SiteCC2	STOIC1_STOIC71_S10_R1_001.fastq.gz	STOIC1_STOIC71_S10_R2_001.fastq.gz
STOIC01	5618490	0728CC1	728	209	CC1	1	1	21:06:23	84	30.1	PRJNA1160058	SAMN43593784	Day209SiteCC1	STOIC1_STOIC01_S1_R1_001.fastq.gz	STOIC1_STOIC01_S1_R2_001.fastq.gz
STOIC04	6446860	0728CC4	728	209	CC4	4	2	21:06:23	75	25.2	PRJNA1160058	SAMN43593784	Day209SiteCC4	STOIC2_STOIC04_S2_R1_001.fastq.gz	STOIC2_STOIC04_S2_R2_001.fastq.gz
STOIC05	11054052	0728CC5	728	209	CC5	5	1	19:07:23	72	53	PRJNA1160058	SAMN43593784	Day209SiteCC5	STOIC1_STOIC05_S3_R1_001.fastq.gz	STOIC1_STOIC05_S3_R2_001.fastq.gz
STOIC74	12323728	0805CC5	805	217	CC5	5	2	1 day, 1:07:23	72	55	PRJNA1160058	SAMN43593784	Day217SiteCC5	STOIC2_STOIC74_S11_R1_001.fastq.gz	STOIC2_STOIC74_S11_R2_001.fastq.gz
STOIC03	5618390	0728CC3	728	209	CC3	3	1	21:06:23	70	27.2	PRJNA1160058	SAMN43593784	Day209SiteCC3	STOIC1_STOIC03_S2_R1_001.fastq.gz	STOIC1_STOIC03_S2_R2_001.fastq.gz
STOIC54	16083967	0801CC4	801	213	CC4	4	0	18:12:22	65	65.8	PRJNA1160058	SAMN43593784	Day213SiteCC4	KCZ_STOIC54_S126_R1_001.fastq.gz	KCZ_STOIC54_S126_R2_001.fastq.gz
STOIC51	12351113	0801CC1	801	213	CC1	1	1	19:07:23	63	50	PRJNA1160058	SAMN43593784	Day213SiteCC1	STOIC1_STOIC51_S6_R1_001.fastq.gz	STOIC1_STOIC51_S6_R2_001.fastq.gz
STOIC75	13414325	0807CC1	807	219	CC1	1	1	1 day, 1:07:23	63	55	PRJNA1160058	SAMN43593784	Day219SiteCC1	STOIC1_STOIC75_S14_R1_001.fastq.gz	STOIC1_STOIC75_S14_R2_001.fastq.gz
STOIC02	6750228	0728CC2	728	209	CC2	2	2	21:06:23	60	16.4	PRJNA1160058	SAMN43593784	Day209SiteCC2	STOIC2_STOIC02_S1_R1_001.fastq.gz	STOIC2_STOIC02_S1_R2_001.fastq.gz
STOIC64	8773524	0813CC4	813	225	CC4	4	1	11:08:23	60	48.6	PRJNA1160058	SAMN43593784	Day225SiteCC4	STOIC1_STOIC64_S24_R1_001.fastq.gz	STOIC1_STOIC64_S24_R2_001.fastq.gz
STOIC65	10756013	0813CC5	813	225	CC5	5	2	09:08:23	60	50	PRJNA1160058	SAMN43593784	Day225SiteCC5	STOIC2_STOIC65_S24_R1_001.fastq.gz	STOIC2_STOIC65_S24_R2_001.fastq.gz
STOIC66	7631506	0818CC1	818	230	CC1	1	2	09:08:23	58	49	PRJNA1160058	SAMN43593784	Day230SiteCC1	STOIC2_STOIC66_S27_R1_001.fastq.gz	STOIC2_STOIC66_S27_R2_001.fastq.gz
STOIC61	9307083	0813CC1	813	225	CC1	1	2	02:08:23	58	50	PRJNA1160058	SAMN43593784	Day225SiteCC1	STOIC2_STOIC61_S22_R1_001.fastq.gz	STOIC2_STOIC61_S22_R2_001.fastq.gz
STOIC53	13658947	0801CC3	801	213	CC3	3	1	1 day, 1:07:23	58	52	PRJNA1160058	SAMN43593784	Day213SiteCC3	STOIC1_STOIC53_S7_R1_001.fastq.gz	STOIC1_STOIC53_S7_R2_001.fastq.gz
STOIC55	13843198	0801CC5	801	213	CC5	5	2	1 day, 1:07:23	58	55	PRJNA1160058	SAMN43593784	Day213SiteCC5	STOIC2_STOIC55_S7_R1_001.fastq.gz	STOIC2_STOIC55_S7_R2_001.fastq.gz
STOIC80	9084817	0810CC2	810	222	CC2	2	1	02:08:23	57	50	PRJNA1160058	SAMN43593784	Day222SiteCC2	STOIC1_STOIC80_S21_R1_001.fastq.gz	STOIC1_STOIC80_S21_R2_001.fastq.gz
STOIC67	7142654	0818CC2	818	230	CC2	2	1	09:08:23	56	47.7	PRJNA1160058	SAMN43593784	Day230SiteCC2	STOIC1_STOIC67_S28_R1_001.fastq.gz	STOIC1_STOIC67_S28_R2_001.fastq.gz
STOIC62	7150156	0813CC2	813	225	CC2	2	1	09:08:23	55	47.9	PRJNA1160058	SAMN43593784	Day225SiteCC2	STOIC1_STOIC62_S23_R1_001.fastq.gz	STOIC1_STOIC62_S23_R2_001.fastq.gz
STOIC79	8749523	0807CC5	807	219	CC5	5	1	02:08:23	55	52	PRJNA1160058	SAMN43593784	Day219SiteCC5	STOIC1_STOIC79_S16_R1_001.fastq.gz	STOIC1_STOIC79_S16_R2_001.fastq.gz
STOIC77	9015448	0807CC3	807	219	CC3	3	1	02:08:23	55	54	PRJNA1160058	SAMN43593784	Day219SiteCC3	STOIC1_STOIC77_S15_R1_001.fastq.gz	STOIC1_STOIC77_S15_R2_001.fastq.gz
STOIC69	8112226	0818CC4	818	230	CC4	4	1	11:08:23	54	44.9	PRJNA1160058	SAMN43593784	Day230SiteCC4	STOIC1_STOIC69_S29_R1_001.fastq.gz	STOIC1_STOIC69_S29_R2_001.fastq.gz
STOIC78	10224933	0807CC4	807	219	CC4	4	2	02:08:23	54	50	PRJNA1160058	SAMN43593784	Day219SiteCC4	STOIC2_STOIC78_S15_R1_001.fastq.gz	STOIC2_STOIC78_S15_R2_001.fastq.gz
STOIC72	10306844	0805CC3	805	217	CC3	3	2	1 day, 1:07:23	53	55	PRJNA1160058	SAMN43593784	Day217SiteCC3	STOIC2_STOIC72_S10_R1_001.fastq.gz	STOIC2_STOIC72_S10_R2_001.fastq.gz
STOIC73	10415889	0805CC4	805	217	CC4	4	1	1 day, 1:07:23	53	56	PRJNA1160058	SAMN43593784	Day217SiteCC4	STOIC1_STOIC73_S11_R1_001.fastq.gz	STOIC1_STOIC73_S11_R2_001.fastq.gz
STOIC70	5144479	0818CC5	818	230	CC5	5	2	11:08:23	51	46	PRJNA1160058	SAMN43593784	Day230SiteCC5	STOIC2_STOIC70_S29_R1_001.fastq.gz	STOIC2_STOIC70_S29_R2_001.fastq.gz
STOIC81	9395856	0810CC3	810	222	CC3	3	2	02:08:23	51	50	PRJNA1160058	SAMN43593784	Day222SiteCC3	STOIC2_STOIC81_S21_R1_001.fastq.gz	STOIC2_STOIC81_S21_R2_001.fastq.gz
STOIC68	7472559	0818CC3	818	230	CC3	3	2	09:08:23	50	42.6	PRJNA1160058	SAMN43593784	Day230SiteCC3	STOIC2_STOIC68_S28_R1_001.fastq.gz	STOIC2_STOIC68_S28_R2_001.fastq.gz
STOIC82	9132081	0810CC4	810	222	CC4	4	1	02:08:23	49.1	50	PRJNA1160058	SAMN43593784	Day222SiteCC4	STOIC1_STOIC82_S22_R1_001.fastq.gz	STOIC1_STOIC82_S22_R2_001.fastq.gz
STOIC76	11948338	0807CC2	807	219	CC2	2	2	1 day, 1:07:23	48.6	55	PRJNA1160058	SAMN43593784	Day219SiteCC2	STOIC2_STOIC76_S14_R1_001.fastq.gz	STOIC2_STOIC76_S14_R2_001.fastq.gz
STOIC52	12349714	0801CC2	801	213	CC2	2	2	19:07:23	48.4	51	PRJNA1160058	SAMN43593784	Day213SiteCC2	STOIC2_STOIC52_S6_R1_001.fastq.gz	STOIC2_STOIC52_S6_R2_001.fastq.gz
STOIC63	7661099	0813CC3	813	225	CC3	3	2	11:08:23	45.8	43.2	PRJNA1160058	SAMN43593784	Day225SiteCC3	STOIC2_STOIC63_S23_R1_001.fastq.gz	STOIC2_STOIC63_S23_R2_001.fastq.gz
STOIC97	6411992	0805CC1	805	217	CC1	1	3	14:09:23	45.5	25.7	PRJNA1160058	SAMN43593784	Day217SiteCC1	ISTOIC4_STOIC97_S26_R1_001.fastq.gz	ISTOIC4_STOIC97_S26_R2_001.fastq.gz
STOIC99	6575986	0810CC5	810	222	CC5	5	3	14:09:23	39.6	23.4	PRJNA1160058	SAMN43593784	Day222SiteCC5	ISTOIC4_STOIC99_S28_R1_001.fastq.gz	ISTOIC4_STOIC99_S28_R2_001.fastq.gz
STOIC98	6558009	0810CC1	810	222	CC1	1	3	14:09:23	24.9	15.4	PRJNA1160058	SAMN43593784	Day222SiteCC1	ISTOIC4_STOIC98_S27_R1_001.fastq.gz	ISTOIC4_STOIC98_S27_R2_001.fastq.gz
