# Supplementary material for: Highly stable active core microbiomes in Greenland cryoconite holes during the bare ice period
Source: FEMS Microbiol Ecol. 2026 Jul 8;102(8):fiag074. doi: 10.1093/femsec/fiag074 (PMC13390577; doi:10.1093/femsec/fiag074)
Supplement: fiag074_Supplemental_Files [file fiag074_supplemental_files.zip › 2605_ILU_cc_Supplementary_table_2.xlsx]

## Sheet: Supplementary_table_1
ContigID	Katie54	STOIC01	STOIC02	STOIC03	STOIC04	STOIC05	STOIC51	STOIC52	STOIC53	STOIC55	STOIC61	STOIC62	STOIC63	STOIC64	STOIC65	STOIC66	STOIC67	STOIC68	STOIC69	STOIC70	STOIC71	STOIC72	STOIC73	STOIC74	STOIC75	STOIC76	STOIC77	STOIC78	STOIC79	STOIC80	STOIC81	STOIC82	STOIC97	STOIC98	STOIC99	taxonomy
AB128880.1.1474	4925	903	1794	853	1244	3774	5026	8518	2518	2444	1319	1396	1015	1327	1623	761	1328	890	1559	997	2118	1563	1660	1787	2888	2294	1441	1895	1534	2182	904	1779	1584	1240	1857	k__Bacteria (superkingdom); p__Armatimonadota; c__Armatimonadia; o__Armatimonadales; f__; g__; s__
AB240523.1.1518	651	283	469	472	404	599	1006	693	1034	1210	464	582	521	572	1100	495	490	692	635	359	661	592	817	882	913	743	797	636	538	649	624	621	782	730	1214	k__Bacteria (superkingdom); p__Bdellovibrionota; c__Oligoflexia; o__0319-6G20; f__; g__; s__
AB374393.1.1486	4547	1471	696	2041	1392	1771	2711	755	6477	2862	2442	1269	2500	2089	2275	1883	1075	4309	2736	799	2219	5388	3074	1915	4379	2069	5520	2211	1556	1120	4021	2315	2385	1051	1860	k__Bacteria (superkingdom); p__Chloroflexi; c__Chloroflexia; o__Thermomicrobiales; f__JG30-KF-CM45; g__; s__
AB464941.1.1424_2	65932	14366	16188	30213	34604	93445	38924	14261	76157	151089	17576	12480	32921	28513	70658	14391	15204	25193	42543	52888	18762	43947	35089	72594	36835	18696	35920	37125	62290	20874	37623	44606	38093	42724	131234	k__Bacteria (superkingdom); p__; c__; o__; f__; g__; s__
AB464941.1.1424_2_dd0	54248	12031	13287	25888	29584	77651	32407	11577	63582	127623	14991	10067	27373	23786	59246	11794	12738	20776	36094	44428	15220	36314	28991	60493	30529	15279	29756	31093	52793	17123	31258	37524	31118	34898	110602	k__Bacteria (superkingdom); p__; c__; o__; f__; g__; s__
AB464945.1.1441_2_dd0	8171	850	1284	1516	2106	12858	4222	2404	4197	3193	1154	1339	1534	2040	2172	975	1412	1457	1665	1315	1864	2065	2419	4438	2955	2355	1991	2336	2469	1703	1436	2492	1442	1642	1994	k__Bacteria (superkingdom); p__Armatimonadota; c__Armatimonadia; o__Armatimonadales; f__; g__; s__
AB464945.1.1441_2_dd0_dd0	32745	5014	5982	10352	10967	30391	26263	16290	37948	35186	11794	9217	18682	18371	22362	7395	9103	15919	21431	13491	10303	20908	23680	21932	21454	13062	23264	23054	20681	13763	22803	26421	10413	11778	16270	k__Bacteria (superkingdom); p__Armatimonadota; c__Armatimonadia; o__Armatimonadales; f__; g__; s__
AB480711.1.1527	2477	1327	4810	549	876	991	1809	14438	802	864	3596	1301	579	900	657	3304	2650	545	1186	267	4966	1078	1110	1353	3011	4202	977	1039	650	2286	875	1700	2158	3859	721	k__Bacteria (superkingdom); p__Proteobacteria; c__Gammaproteobacteria; o__Burkholderiales; f__Comamonadaceae; g__; s__
AB545734.1.1306	6900	541	2702	637	1108	3405	1616	7163	695	857	1786	597	320	951	516	556	782	282	679	285	2221	529	1029	1228	1340	3524	834	837	515	1086	356	737	683	607	775	k__Bacteria (superkingdom); p__Bacteroidota; c__Bacteroidia; o__Cytophagales; f__Hymenobacteraceae; g__Hymenobacter; s__
AB597229.1.1664	9666	3333	2890	4302	3536	14299	6979	4351	12902	27961	7149	4834	10001	6759	20625	5712	2808	6610	6974	11610	5492	10408	7650	19526	9838	6730	7370	6676	16590	5607	10004	7706	638	843	1007	k__Amorphea; p__Ascomycota; c__Eurotiomycetes; o__Chaetothyriales; f__; g__; s__
AB636927.1.1339	2649	1242	2178	1158	1466	1293	2155	4307	2030	1702	2026	1812	1367	2105	1651	2022	2405	1646	2151	671	3394	1840	2503	1841	2967	3331	2120	2306	1216	2568	1560	2102	2731	4426	2255	k__Bacteria (superkingdom); p__Bdellovibrionota; c__Bdellovibrionia; o__Bdellovibrionales; f__; g__; s__
AB695446.1.1749	51594	51334	16133	42770	68390	17098	13793	24930	50930	36566	68955	23780	38276	81969	61758	67479	51069	44447	39577	6687	49674	107197	83733	41368	126925	58028	82582	109574	30030	23781	75062	50508	68416	43822	51290	k__SAR; p__Ciliophora; c__Spirotrichea; o__; f__; g__; s__
AB695486.1.1769	169216	182205	39147	156056	240246	50682	33467	81459	165524	117474	224937	79276	118634	261411	222545	241009	174348	154217	121059	20109	155682	356989	277610	128739	407129	168790	265233	353760	94951	73577	246251	159312	208950	134734	158450	k__Amorphea; p__Tardigrada; c__Eutardigrada; o__Parachaela; f__; g__; s__
AB695491.1.1756	45704	50558	11282	43616	67540	15446	11042	24628	49077	35415	69403	21669	37067	81953	60460	65878	48435	42859	39451	6513	44548	102421	79656	39303	120295	47817	84123	108735	30238	22926	76122	50227	71111	44377	53108	k__SAR; p__Ochrophyta; c__Chrysophyceae; o__Chrysophyceae X; f__Chrysophyceae XX; g__; s__
AB695492.1.1767	198623	227164	50063	191928	292056	59956	37242	99839	196446	139441	260579	96841	134789	288853	271666	297039	210550	190667	137077	23351	186620	439598	330529	153034	478094	203374	302933	417468	107513	85592	288900	185239	227501	153868	172254	k__Amorphea; p__Tardigrada; c__Eutardigrada; o__Parachaela; f__; g__; s__
AB721064.1.1658	3211	1636	2947	2370	2777	1608	2561	2546	3483	2022	2320	2800	3077	2797	2301	2339	2177	2592	3635	1409	3232	4100	3316	1919	3471	4097	4090	4857	1536	2527	3534	3258	5706	8710	3733	k__SAR; p__Opalozoa; c__Bicoecea; o__Pseudodendromonadales; f__Pseudodendromonadales X; g__Pseudodendromonadales XX; s__
AB725340.1.1737	6064	574	1852	699	3093	811	2026	6641	1319	979	2131	1181	2168	2501	924	1576	1123	1165	1888	679	2087	2214	2359	1209	1821	2818	1515	2865	904	3352	2346	3086	1356	1076	609	k__SAR; p__Ciliophora; c__Oligohymenophorea; o__Frontoniidae 2; f__; g__; s__
AB725340.1.1737_2	5236	857	2552	1267	3632	812	2281	7263	1964	1388	2432	1526	3404	3414	1483	2083	1270	1698	2535	685	2722	3626	2849	1547	2822	3110	2394	3500	1039	4270	3168	3380	2340	2398	1389	k__SAR; p__Ciliophora; c__Oligohymenophorea; o__Frontoniidae 2; f__; g__; s__
AB725340.1.1737_2_dd0	18527	1780	6406	2251	10972	1440	4391	23667	3709	2561	6680	3155	8572	8648	2484	5402	3047	3689	7880	2103	6034	8450	8337	3212	6127	7292	5174	10612	2001	11514	8003	11388	5574	4237	2341	k__SAR; p__Ciliophora; c__Oligohymenophorea; o__Frontoniidae 2; f__Frontoniidae 2 X; g__; s__
AB725343.1.1773	8027	1607	5461	2085	7015	1193	1221	969	2007	1202	1224	1828	4568	3375	2251	2058	3238	2664	3143	560	2903	4613	4575	1948	2314	4609	3692	7287	1181	1882	1206	1682	2623	2663	2268	k__SAR; p__Ciliophora; c__Oligohymenophorea; o__Scuticociliatia 2 X; f__Scuticociliatia 2 XX; g__; s__
AB725343.1.1773_2	16763	2796	10645	3663	13868	2433	1835	1653	3151	1919	2030	3180	10840	6992	4063	4069	6415	5361	6891	1094	5586	9339	8913	3683	3891	8931	7816	16015	2216	3786	2150	3312	4890	5037	4390	k__SAR; p__Ciliophora; c__Oligohymenophorea; o__Scuticociliatia 2 X; f__Scuticociliatia 2 XX; g__Scuticociliatia 2 XX sp.; s__
AB725344.1.1735_2	13351	8937	19470	18277	13914	11318	16575	8558	24020	6222	34138	18986	24886	11444	10895	12171	7455	13454	6443	4980	10507	24431	11837	13455	14331	16880	19984	19014	14237	21880	23439	9831	41323	69892	35009	k__SAR; p__Ciliophora; c__Litostomatea; o__Litostomatea X; f__Litostomatea XX; g__; s__
AB725344.1.1735_2_dd0	34925	17516	44508	39504	33886	17632	30374	15905	44788	10516	58707	34368	42616	27007	18299	21738	14111	25916	13550	8036	22312	47340	29562	23582	26596	38030	41739	47380	22781	37146	41829	22104	65463	104008	48980	k__SAR; p__Ciliophora; c__Litostomatea; o__Litostomatea X; f__Litostomatea XX; g__Spathidium 1; s__
AB725345.1.1771	12247	2473	7558	1564	7668	759	2216	1239	871	648	2364	3688	729	4462	1679	2704	5255	1052	1779	178	19848	3037	5059	2097	3592	10587	2476	6133	1192	2429	1713	1909	2449	1465	1340	k__SAR; p__Ciliophora; c__Spirotrichea; o__Hypotrichia XX; f__; g__; s__
AB725345.1.1771_2	35813	5183	14531	3334	18771	1689	4876	3154	1314	1344	5854	9347	940	10349	3480	6041	11964	1711	3047	314	57652	7733	13015	5402	8689	25427	5933	14598	2841	5539	3704	3942	5083	2322	2287	k__SAR; p__Ciliophora; c__Spirotrichea; o__Hypotrichia XX; f__Hypotrichia XX sp.; g__; s__
AB725346.1.1638	5072	944	2617	1529	2007	1622	925	3347	2375	2288	5519	1089	1282	2667	1162	901	551	883	977	5673	852	872	2248	1810	1714	2619	1552	2125	939	1717	3059	1433	1454	1492	1253	k__SAR; p__Ciliophora; c__Litostomatea; o__Rhynchostomatia; f__Dileptidae; g__Dileptidae X; s__Dileptidae X sp.
AB903011.1.1769	79530	32656	38827	46272	44595	61219	75401	55457	123315	298504	43421	40156	67925	72778	189776	59149	37474	67208	74820	102591	55164	69049	78506	151020	91322	63415	70781	80259	143105	65305	91037	75341	5933	6484	13114	k__Archaeplastida; p__Chlorophyta; c__; o__; f__; g__; s__
AB930720.1.1421	1634	422	1082	710	1023	891	1296	989	1912	4551	823	1228	1326	1306	2823	1064	1039	1602	1325	1390	1840	1485	1633	2219	1521	2072	1933	1715	1852	1543	1396	1385	370	1359	395	k__Bacteria (superkingdom); p__Proteobacteria; c__Alphaproteobacteria; o__Paracaedibacterales; f__Paracaedibacteraceae; g__; s__
AB971109.1.1788	5205	2191	1787	4582	4671	4471	3862	2310	10307	54729	3867	2464	6562	5832	31145	3844	2384	7742	8707	16370	3869	7585	5590	20512	5281	1478	7882	8355	19352	4558	10081	7681	2363	6075	17949	k__Amorphea; p__Chytridiomycota; c__Chytridiomycetes; o__Rhizophydiales; f__Rhizophydiaceae; g__Rhizophydium; s__
AB989922.1.1459	1179	651	552	723	610	307	1093	545	1704	957	688	716	701	783	712	797	633	1075	987	232	1277	1394	1210	843	1901	1169	1475	1002	478	733	1048	920	1132	1151	1095	k__Bacteria (superkingdom); p__Bdellovibrionota; c__Oligoflexia; o__Oligoflexales; f__Oligoflexaceae; g__; s__
AB989958.1.1411	14084	4573	7616	4404	5831	5274	9454	12943	13707	11008	5725	3794	4847	3807	7288	4488	5036	5215	4526	3244	8768	8502	6859	9004	8057	7425	6423	6457	6518	6913	7575	5527	14193	15734	16554	k__Bacteria (superkingdom); p__Proteobacteria; c__Alphaproteobacteria; o__Acetobacterales; f__Acetobacteraceae; g__Rhodovastum; s__
AB989975.1.1431	1420	387	723	576	879	763	702	447	1355	781	485	382	716	1121	546	637	487	1061	1383	255	555	991	1676	791	1749	569	1201	1467	431	419	686	1487	1318	1070	503	k__Bacteria (superkingdom); p__Planctomycetota; c__Planctomycetes; o__Isosphaerales; f__Isosphaeraceae; g__Tundrisphaera; s__
AB989989.1.1445_2	2417	482	578	643	933	768	1253	534	2009	1101	772	592	751	1119	751	663	594	1102	1298	352	919	1651	1712	812	1770	1040	1502	1384	709	714	1251	1520	1031	1277	1208	k__Bacteria (superkingdom); p__Planctomycetota; c__Planctomycetes; o__Isosphaerales; f__Isosphaeraceae; g__; s__
AB989989.1.1445_2_dd0	5296	1026	1109	1540	2009	2672	2590	1242	4961	4509	1454	1067	2295	2320	2262	1338	1106	2591	3182	1999	1704	3825	3337	2872	3585	1671	3073	2779	2611	1499	3114	3248	1595	1788	2534	k__Bacteria (superkingdom); p__Planctomycetota; c__Planctomycetes; o__Isosphaerales; f__Isosphaeraceae; g__; s__
AB990473.1.1445	271	61	126	22	61	69	707	21	65	211	81	734	46	120	246	37	268	22	50	42	389	45	83	137	123	257	95	127	134	542	66	100	87	76	509	k__Bacteria (superkingdom); p__Bacteroidota; c__Bacteroidia; o__Chitinophagales; f__Chitinophagaceae; g__Parasediminibacterium; s__
AB991100.1.1454	3444	3493	5316	2497	2776	2718	8491	7966	3921	2859	5385	3548	2409	3851	2479	3775	4965	2127	4409	1280	6201	3503	4300	1867	7483	5473	3428	4359	1870	7990	4425	5799	13943	20139	6927	k__Bacteria (superkingdom); p__Bacteroidota; c__Bacteroidia; o__Chitinophagales; f__Chitinophagaceae; g__Ferruginibacter; s__
AB991140.1.1413_2	7244	4451	4515	2321	4065	1539	6817	5651	5369	2533	6240	6744	3106	8379	2125	6789	9042	3662	9366	999	11620	4473	15224	2118	11561	9854	4538	9596	1451	8563	4029	11943	12936	9934	3404	k__Bacteria (superkingdom); p__Proteobacteria; c__Alphaproteobacteria; o__Acetobacterales; f__Acetobacteraceae; g__Rhodovastum; s__
AF076160.1.1458	159479	48879	81394	39260	41838	130564	150010	146087	115066	91640	80224	83953	47288	50324	60560	62808	74308	63129	57241	34358	132351	74328	71927	121887	98794	130003	60150	57502	72782	98565	70581	63970	35603	36876	27143	k__Bacteria (superkingdom); p__Cyanobacteria; c__Cyanobacteriia; o__Leptolyngbyales; f__; g__; s__
AF132789.1.1410	291788	85998	84972	37861	81536	140675	117857	102578	106085	79075	149119	84994	77418	143489	77483	107557	68254	47837	88010	35612	178488	73832	142887	133771	223387	210955	59223	145003	74699	98457	45327	122264	6594	4578	6763	k__Bacteria (superkingdom); p__Cyanobacteria; c__Cyanobacteriia; o__Cyanobacteriales; f__; g__; s__
AF243501.1.1796	3711	2440	3676	5579	3371	1966	2124	3013	5763	4012	3828	3199	5464	3879	5385	4658	3268	6005	6579	2119	3902	8662	4969	3554	5531	5766	7475	6268	2480	3008	5611	4745	6249	10331	5030	k__SAR; p__Opalozoa; c__Bicoecea; o__Pseudodendromonadales; f__Pseudodendromonadales X; g__Adriamonas; s__
AFXC01002388.3198.4987	17897	5942	5232	6781	5449	20036	9286	22702	20480	28634	13564	7266	15124	11300	21936	10492	5121	10557	11317	13964	9326	15979	12185	30984	20405	12193	13328	12665	24241	6326	13597	11994	3924	6877	4801	k__Amorphea; p__Ascomycota; c__Leotiomycetes; o__Helotiales; f__; g__; s__
AJ290011.1.1477_2	2907	2865	6652	6921	3532	1654	4846	906	7151	1451	5771	8201	5510	4948	3065	5189	12848	8837	4627	406	13466	6847	7463	2627	6605	17703	13525	6129	1539	8898	9281	4983	10167	8678	7428	k__Bacteria (superkingdom); p__Bacteroidota; c__Bacteroidia; o__Chitinophagales; f__Chitinophagaceae; g__Edaphobaculum; s__
AJ290011.1.1477_2_dd0	649	669	736	667	628	542	952	405	1009	531	1561	1200	788	1478	786	1463	1859	933	1032	175	2223	729	1722	531	1488	2060	1512	1282	442	1148	1354	1078	1670	2365	1441	k__Bacteria (superkingdom); p__Bacteroidota; c__Bacteroidia; o__Chitinophagales; f__Chitinophagaceae; g__; s__
AJ292571.1.1452	42688	9830	13615	11393	17432	37031	25522	32132	39384	44196	14555	12222	16048	15108	35451	9912	10381	13227	18936	12910	24116	24382	26954	27791	30934	15296	14345	24441	25047	18007	19147	26158	32995	30418	52573	k__Bacteria (superkingdom); p__Acidobacteriota; c__Acidobacteriae; o__Solibacterales; f__Solibacteraceae; g__; s__
AJ292609.1.1458	29386	6112	8474	10044	10211	8836	15228	12238	26636	30110	6232	5270	13576	12161	17649	6429	5436	14381	16115	12450	8002	16160	15071	16712	13638	8357	9859	11518	12490	7980	15765	15327	2772	2762	5549	k__Bacteria (superkingdom); p__Proteobacteria; c__Alphaproteobacteria; o__Acetobacterales; f__; g__; s__
AJ575553.1.1475	14412	7390	9122	5590	6342	13970	15393	38123	17931	13291	13276	8219	7529	12110	10049	9727	8908	9262	8910	3252	12820	7373	18396	7423	22618	16217	12046	12075	6341	11261	11862	14028	25570	35239	22489	k__Bacteria (superkingdom); p__Actinobacteriota; c__Actinobacteria; o__Frankiales; f__Sporichthyaceae; g__; s__
AJ867673.1.1493	7300	1710	3289	2208	2722	1256	2728	7343	3452	1370	3752	2151	2410	3246	1580	3023	2561	1776	5188	643	4737	3372	3693	1387	5297	3806	3994	4222	1097	2261	2686	4546	3713	3074	1441	k__Bacteria (superkingdom); p__Proteobacteria; c__Gammaproteobacteria; o__Burkholderiales; f__Oxalobacteraceae; g__[Aquaspirillum] arcticum group; s__
AJ867748.1.1481	9048	1590	2130	2126	2330	2892	4371	5056	6501	5541	1982	1316	3397	2795	3686	1822	1346	2920	3324	2367	2641	3847	3550	4055	4133	2591	2663	3020	3151	2378	3436	3559	1711	1414	1766	k__Bacteria (superkingdom); p__Proteobacteria; c__Alphaproteobacteria; o__Acetobacterales; f__Acetobacteraceae; g__; s__
AJ867908.1.1552	349	455	784	152	276	111	558	129	385	93	469	954	318	665	253	473	1040	326	338	14	874	359	764	232	1061	1587	485	882	226	803	485	467	1706	886	134	k__Bacteria (superkingdom); p__Verrucomicrobiota; c__Verrucomicrobiae; o__Opitutales; f__Opitutaceae; g__Cephaloticoccus; s__
AM114807.1.1846	1775	1200	3925	1358	2687	838	1846	3055	1800	838	1458	2174	1710	3620	1040	1687	2437	1396	4072	407	2769	2316	3391	854	2346	3395	1631	4439	757	2301	1403	3143	3777	7693	2842	k__SAR; p__Cercozoa; c__Filosa-Sarcomonadea; o__Glissomonadida; f__Allapsidae; g__Group-Te; s__
AM114821.1.1792	12582	7039	8250	9165	8733	12158	14978	11222	22490	52768	8935	8945	12663	14371	37688	11639	8546	12418	13770	19713	11621	11123	13384	27080	16951	12259	13685	14778	28991	13836	16997	13776	1982	2178	2736	k__Archaeplastida; p__Chlorophyta; c__Chlorophyceae; o__Chlamydomonadales; f__; g__; s__
AM162403.1.1420	9900	1782	2286	2429	2418	4665	5300	5886	7868	9505	2351	1706	3320	3011	5986	1975	1836	3169	3996	3320	3078	4230	4299	5561	5131	3349	3402	3586	4198	2647	3518	4468	3162	2528	4140	k__Bacteria (superkingdom); p__Proteobacteria; c__Alphaproteobacteria; o__Acetobacterales; f__Acetobacteraceae; g__; s__
AM695636.1.1739	1269	1296	1493	1340	1098	1948	2341	1532	3191	2700	3418	2169	2886	1368	2460	1694	1082	1747	1271	1152	1217	2552	1275	2738	2220	1904	1708	1869	2785	2439	2338	1067	3917	6364	4115	k__SAR; p__Ochrophyta; c__Xanthophyceae; o__Xanthophyceae X; f__; g__; s__
APKA01105891.43.1849	1703	1453	3184	16546	1796	570	1010	1096	5712	1713	1631	2194	2023	1169	2385	1487	2088	8621	2213	193	9269	7007	1941	1579	3313	3883	44296	1736	919	1361	9148	700	1300	1722	1400	k__Amorphea; p__Rotifera; c__Bdelloidea (Rotifera); o__Adinetida; f__; g__; s__
APKA01105891.43.1849_2	15571	11469	24389	42214	11508	3865	8027	9307	27201	14738	16964	16018	12921	9393	16033	9702	16056	25562	21202	1561	46868	28153	14453	12257	25994	33015	162107	16102	8389	13453	37936	5970	13384	16308	8565	k__Amorphea; p__Rotifera; c__Bdelloidea (Rotifera); o__Adinetida; f__; g__; s__
ARBN01000051.64.1564_2	6941	6847	9626	13640	6676	6000	12993	16429	22813	13678	13448	13056	13883	14870	16014	16475	18953	17462	14308	5806	19356	18043	14199	12107	22879	23156	24778	16026	8111	13297	21684	12708	18183	23110	24407	k__Bacteria (superkingdom); p__Bacteroidota; c__Bacteroidia; o__Cytophagales; f__Cytophagaceae; g__Cytophaga; s__
AWUE01011481.852.2660	6767	3318	4421	3480	4556	2718	3089	8335	4737	4752	5627	3176	6864	6373	5602	3638	6779	4096	7974	3350	4934	6172	5270	4017	6476	6739	7004	8170	4182	4944	7881	7722	10969	12584	9257	k__SAR; p__Cercozoa; c__Filosa-Sarcomonadea; o__Glissomonadida; f__; g__; s__
AWUE01011481.852.2660_2	9146	4631	9370	5489	9079	6632	4159	11325	6928	11537	6583	4186	8119	10726	11992	7811	7686	7583	12767	7972	7494	7560	10564	8737	11814	11012	10092	13711	7616	5937	9648	13116	17351	14767	18015	k__SAR; p__Cercozoa; c__Filosa-Sarcomonadea; o__Glissomonadida; f__; g__; s__
AY050582.1.1471	768	760	730	126	489	1260	1056	657	322	258	652	866	213	373	450	537	533	175	184	55	949	213	540	562	851	1066	323	683	329	653	230	310	792	981	711	k__Bacteria (superkingdom); p__Proteobacteria; c__Gammaproteobacteria; o__Legionellales; f__Legionellaceae; g__Legionella; s__
AY138237.1.1441	1522	624	555	416	523	3422	1650	1304	1557	865	1179	1135	559	808	729	958	1036	515	379	151	1461	870	1005	1121	1777	1593	893	955	612	1136	518	643	558	492	403	k__Bacteria (superkingdom); p__Proteobacteria; c__Alphaproteobacteria; o__Rhizobiales; f__Pleomorphomonadaceae; g__; s__
AY151733.1.1402	176711	43964	61281	30096	38944	131486	140886	118324	103010	80672	98207	74502	58023	71183	54207	61330	65844	54694	69247	39161	127555	71157	79452	118310	110627	130891	65303	75120	80936	107472	73993	80811	35825	33424	26175	k__Bacteria (superkingdom); p__Cyanobacteria; c__Cyanobacteriia; o__; f__; g__; s__
AY151733.1.1402_m01	211238	50754	68314	34712	46299	155399	162384	137698	114917	88306	108908	84267	65769	82727	61609	70012	73198	59534	78701	43312	150908	79671	92927	133299	132053	152605	71628	86667	88603	118574	80283	92489	41255	39703	30749	k__Bacteria (superkingdom); p__Cyanobacteria; c__Cyanobacteriia; o__Leptolyngbyales; f__; g__; s__
AY151733.1.1402_m03	107454	25401	35406	17728	21450	83103	91571	77148	63613	51517	61611	45713	36145	42009	33183	35884	40698	33177	43502	25779	79700	43428	48083	74513	66542	79607	41196	44331	52586	68513	47665	50172	24368	23268	18121	k__Bacteria (superkingdom); p__Cyanobacteria; c__Cyanobacteriia; o__Leptolyngbyales; f__; g__; s__
AY188297.1.1487	1897	1468	1610	1251	1163	1178	2620	5849	3176	3599	2093	1403	1499	1290	3029	1791	2167	1321	1655	1207	2902	2110	2001	1577	3169	2562	1683	1657	1405	2263	2002	2171	4940	5310	3584	k__Bacteria (superkingdom); p__Proteobacteria; c__Gammaproteobacteria; o__Burkholderiales; f__Comamonadaceae; g__; s__
AY204583.1.1843	17550	6962	6044	5872	5385	11657	12479	7934	17317	14882	18261	9926	14715	14197	13651	12233	6203	8987	8951	6297	11230	14695	14543	17842	26426	18944	12137	15947	12363	8805	10233	12116	3528	4798	4153	k__Amorphea; p__Ascomycota; c__Leotiomycetes; o__; f__; g__; s__
AY315167.1.1345	4940	2021	2218	1674	1879	3660	4011	6534	6542	10859	4037	1863	3771	3228	5859	3841	2648	2598	3520	3825	3827	3393	3965	5273	6457	3949	3535	3717	5387	3404	3845	3844	2642	2794	2145	k__Bacteria (superkingdom); p__Proteobacteria; c__Alphaproteobacteria; o__Rhizobiales; f__Xanthobacteraceae; g__Tardiphaga; s__
AY345549.1.1468	437	334	235	307	267	153	421	997	522	298	14731	17968	8098	9098	17869	359	410	390	380	110	449	392	471	270	588	3010	12792	14830	12275	5144	10262	3980	376	483	530	k__Bacteria (superkingdom); p__Bacteroidota; c__Bacteroidia; o__Cytophagales; f__Spirosomaceae; g__Arcicella; s__
AY661983.1.1502_2	11433	1756	2443	3268	2939	9740	8268	5602	11170	11148	3088	2446	5202	4694	6999	2046	2642	4362	5781	4386	2886	5537	5485	6549	5843	3588	5385	5323	5475	3744	5783	6658	2386	3246	4272	k__Bacteria (superkingdom); p__Armatimonadota; c__Armatimonadia; o__Armatimonadales; f__; g__; s__
AY662017.1.1551	8428	5141	8516	4039	4114	11858	19686	9892	6435	3730	8182	12557	3924	5766	3363	6343	14249	3814	2617	1311	18605	5853	6921	10941	12077	21920	5535	7879	4471	13003	3587	3775	6769	4832	3512	k__Bacteria (superkingdom); p__Myxococcota; c__Polyangia; o__Polyangiales; f__Polyangiaceae; g__; s__
AY792228.1.1510	24382	14519	18052	11253	12556	26200	29997	74623	35961	26810	28195	15895	15686	25442	19907	19390	17500	17992	18617	6695	24453	14573	35429	14320	43292	31371	25088	24901	13850	22870	24422	28769	48789	64980	42384	k__Bacteria (superkingdom); p__Actinobacteriota; c__Actinobacteria; o__Frankiales; f__Sporichthyaceae; g__hgcI clade; s__
AY792228.1.1510_2	25953	15753	19542	12027	13606	27858	31913	79099	38554	28809	30655	16911	17307	28181	21508	21211	18929	19609	20171	7312	26457	16010	38962	15479	46572	33904	27278	27359	14496	24819	26566	31058	52703	70110	45868	k__Bacteria (superkingdom); p__Actinobacteriota; c__Actinobacteria; o__Frankiales; f__Sporichthyaceae; g__hgcI clade; s__
CAWI020036540.4789.6096_2	1937	1482	2976	13771	1526	485	1155	1127	5455	1760	2279	1945	2380	1438	2201	1469	1989	7441	2946	251	8852	6519	1855	1352	3029	3816	48657	1949	1070	1920	10636	862	1659	1886	1249	k__Amorphea; p__Rotifera; c__Bdelloidea (Rotifera); o__Adinetida; f__Adinetidae; g__Adineta; s__
CP002467.3872526.3874013	4895	1002	1929	801	1842	4879	2352	2402	1694	1651	1257	1123	942	1383	1153	817	852	818	980	657	2314	1039	1707	2299	2415	2007	1064	1715	1362	1164	883	1522	1783	1258	1841	k__Bacteria (superkingdom); p__Acidobacteriota; c__Acidobacteriae; o__Acidobacteriales; f__Acidobacteriaceae (Subgroup 1); g__Terriglobus; s__Terriglobus saanensis SP1PR4
CP014771.2007805.2009325	13206	1242	1689	2808	3439	12099	5351	3983	7285	3276	1635	1225	2967	2273	2974	1037	1059	1852	2109	1140	3062	2855	2974	5578	2532	2567	4088	2655	2253	1871	1940	2624	2086	1932	1864	k__Bacteria (superkingdom); p__Bacteroidota; c__Bacteroidia; o__Cytophagales; f__Hymenobacteraceae; g__Hymenobacter; s__
CP027782.2808635.2810205	278437	198875	122931	204680	257762	156278	118744	174039	275931	406445	306111	160235	211281	286961	403756	265920	224078	231890	189010	117208	234461	429272	341561	317430	432111	273082	328942	467871	238191	152797	313428	212200	219939	159462	156161	k__Archaeplastida; p__Embryophyta; c__; o__; f__; g__; s__
CP029145.2138257.2139770	3645	197	843	337	577	2646	819	2990	469	420	834	254	284	534	292	248	295	187	375	210	768	391	523	794	642	1202	432	536	326	521	232	461	486	410	607	k__Bacteria (superkingdom); p__Bacteroidota; c__Bacteroidia; o__Cytophagales; f__Hymenobacteraceae; g__; s__
DQ128639.1.1390	2218	815	207	199	1744	440	504	269	522	389	470	319	304	2403	331	638	420	207	1557	129	962	254	3236	363	1870	368	358	3629	388	395	250	1869	1818	426	257	k__Bacteria (superkingdom); p__Cyanobacteria; c__Sericytochromatia; o__; f__; g__; s__
DQ129259.1.1486	66	35	37	28	25	31	38	98	42	21	1842	2854	1392	1551	3234	69	114	98	49	9	53	22	39	35	79	321	2369	2763	2272	1119	2207	678	41	43	31	k__Bacteria (superkingdom); p__Proteobacteria; c__Gammaproteobacteria; o__Burkholderiales; f__Neisseriaceae; g__; s__
DQ181686.1.1465	425466	107676	167433	80586	93830	335793	363864	310828	264305	208603	217188	196600	134976	143966	134092	144271	170927	142742	157118	93605	324834	186030	184599	307208	249619	328639	153606	162622	188055	254179	180363	177190	94821	90910	69694	k__Bacteria (superkingdom); p__Cyanobacteria; c__Cyanobacteriia; o__Leptolyngbyales; f__Leptolyngbyaceae; g__; s__
DQ181686.1.1465_m20	136657	38384	61455	29131	33765	109947	122967	102800	88984	66733	62858	69949	39819	43799	44655	48190	59272	48793	46661	27118	113777	61516	60525	101480	84269	106155	47074	47831	57782	78873	53511	54279	27977	28176	21500	k__Bacteria (superkingdom); p__Cyanobacteria; c__Cyanobacteriia; o__Leptolyngbyales; f__; g__; s__
DQ243993.1.1816_2	16524	14973	20828	5054	12963	5912	19647	14145	12917	11925	24282	23574	11721	13804	13602	13030	19061	6367	19256	5944	16816	11230	15023	9575	22273	29337	5681	20516	10123	23883	6956	16363	23414	35781	22033	k__SAR; p__Cercozoa; c__Filosa-Granofilosea; o__Limnofilida; f__Limnofilidae; g__Limnofilidae X; s__
DQ244015.1.1871_2	50810	5359	11781	10685	9560	16083	31709	4981	13240	6981	14123	18858	12312	13802	8298	8100	8558	7678	4876	5113	17617	15655	10145	49138	9183	27668	18911	18281	44618	22736	8160	6157	9812	18130	12040	k__Amorphea; p__Blastocladiomycota; c__Blastocladiomycetes; o__Blastocladiales; f__; g__; s__
DQ411858.1.1629	16650	2994	9859	7091	16096	1436	4102	4444	6055	2069	5800	3803	5067	11872	3004	2381	2726	3684	5271	1429	5797	7262	20852	5337	5180	8948	9683	25451	2856	5068	5769	8919	7267	3151	1761	k__SAR; p__Ciliophora; c__Litostomatea; o__Litostomatea X; f__Litostomatea XX; g__Spathidium 1; s__
DQ411862.1.1642_2	31474	6498	23950	18195	27842	3100	8403	7154	13534	3743	12235	8612	10522	20685	4934	4853	5363	9030	9197	2310	12342	18227	32032	9281	11087	22483	20120	43445	4987	9001	11888	16071	13994	5196	2566	k__SAR; p__Ciliophora; c__Litostomatea; o__Litostomatea X; f__Litostomatea XX; g__; s__
DQ521528.1.1450	2161	964	2250	1036	1155	899	2218	8873	2752	1780	1586	1752	1645	1730	1435	1202	1544	2006	1855	640	2802	2121	1996	1168	2217	3296	2240	2021	905	2064	1644	1853	1548	1429	1508	k__Bacteria (superkingdom); p__Bdellovibrionota; c__Oligoflexia; o__Silvanigrellales; f__Silvanigrellaceae; g__; s__
DQ536486.1.1733	2916	2428	514	3869	1511	20461	579	2145	25229	13200	4481	490	15989	5395	10602	6902	497	12178	14751	6845	2493	7407	7345	13049	16627	543	15497	5404	7294	896	15641	10706	782	1677	1325	k__Amorphea; p__Chytridiomycota; c__Chytridiomycetes; o__Chytridiales; f__Chytriomycetaceae; g__Chytriomyces; s__
DQ628924.1.1461	3411	1834	2511	983	1268	2973	2895	9777	2726	3742	2862	2011	1651	1857	3059	2983	3227	1164	1893	1250	4724	1943	2140	2980	4637	4387	2346	2499	2078	3285	2228	2363	5221	5945	4013	k__Bacteria (superkingdom); p__Proteobacteria; c__Gammaproteobacteria; o__Burkholderiales; f__Comamonadaceae; g__; s__
DQ676313.1.1450	5389	1875	1821	3398	2245	3861	5849	1783	11141	11116	3283	3237	4842	4169	8452	3316	4355	5638	3547	3013	4784	5739	5744	7468	5814	5217	6027	5077	5468	4848	4404	3719	3337	3903	4583	k__Bacteria (superkingdom); p__Myxococcota; c__Polyangia; o__Polyangiales; f__; g__; s__
EF016372.1.1909_2	5946	1402	1782	3076	1940	13994	4750	4339	10452	27661	4065	2667	9787	5200	19752	3394	1759	5444	6861	13238	3272	7907	5125	18319	4515	3053	6695	4578	18076	4526	9505	6767	463	853	1068	k__Amorphea; p__Ascomycota; c__Eurotiomycetes; o__Chaetothyriales; f__Herpotrichiellaceae; g__Cladophialophora; s__
EF018443.1.1404	6381	2720	4792	5880	4151	22997	16104	1198	10914	8154	4373	8032	4958	4972	8916	3927	4646	5455	2744	2749	6573	11675	7231	24813	7678	7847	5599	7160	9040	7656	4557	3578	3829	2099	5365	k__Bacteria (superkingdom); p__Myxococcota; c__Polyangia; o__Polyangiales; f__Polyangiaceae; g__; s__
EF018642.1.1390	1444	1551	1962	1334	1416	1081	3442	2476	1489	1079	1828	1259	724	1932	1405	1609	1977	876	1510	323	2358	1460	2358	900	3247	2061	1698	2036	807	2428	1445	1959	4849	6323	3458	k__Bacteria (superkingdom); p__Bacteroidota; c__Bacteroidia; o__Chitinophagales; f__Chitinophagaceae; g__Ferruginibacter; s__
EF019032.1.1335	4934	1747	1487	2314	1832	5983	4985	3843	8993	6591	2917	1859	3026	2848	4675	2661	1928	2803	2426	1515	3242	4039	4043	3810	5987	3057	3934	3064	3091	2179	3903	3390	2736	2647	2431	k__Bacteria (superkingdom); p__Proteobacteria; c__Alphaproteobacteria; o__Rhizobiales; f__Xanthobacteraceae; g__; s__
EF023423.1.1780	14456	3007	4514	4587	8397	9562	4840	21203	9466	15522	8342	3251	7558	5497	10392	6850	4409	4726	6635	5676	6427	7870	10022	13132	13108	5228	7551	10197	9541	4326	9775	12013	8185	9962	5079	k__Archaeplastida; p__Chlorophyta; c__Chlorophyceae; o__Chlamydomonadales; f__; g__; s__
EF023499.1.1824_2	14910	8215	18061	12766	10980	17363	20888	39031	20870	13363	17205	19784	21336	12318	12786	11927	13055	16987	14934	8800	21505	20343	10604	20264	16826	26175	24303	19735	12320	25908	17749	14481	19784	32393	16537	k__Amorphea; p__Lobosa; c__Tubulinea; o__Nolandida; f__Nolandellidae; g__Nolandellidae X; s__
EF023656.1.1868	62034	35563	43418	65937	62627	31604	97313	12540	135901	107585	64583	72455	94069	83576	111527	42489	44114	70670	63756	34415	62027	86090	77151	82534	66712	71425	61613	97363	76014	70553	87911	65161	42458	53850	60198	k__Amorphea; p__Conosa; c__Variosea; o__ATCC50593-Flamella-WIM80-lineage; f__Flamella-lineage; g__Flamella-lineage X; s__
EF024013.1.1810	15847	6719	14323	10249	13471	11629	21266	13223	15206	19462	15878	18729	11043	13843	21746	6583	11912	13729	8715	8795	23022	16761	11829	13820	10440	19163	19368	17060	12007	12311	12625	8941	9951	22179	13452	k__SAR; p__Cercozoa; c__Filosa-Thecofilosea; o__Cryomonadida; f__Rhogostoma-lineage; g__Rhogostoma-lineage X; s__Rhogostoma-lineage X sp.
EF024154.1.1877	7099	4810	12109	3836	5462	3042	4925	10309	5499	4636	5419	4449	5127	6222	4751	7764	9822	4755	7116	1607	8398	6837	5703	4267	10957	13124	6500	7494	3226	5922	3593	6228	9621	10665	7581	k__SAR; p__Cercozoa; c__Filosa-Sarcomonadea; o__Glissomonadida; f__Allapsidae; g__Allapsidae X; s__
EF024805.1.1789	1764	985	2210	1489	2328	1854	3163	1039	2242	2543	2348	2706	1425	2301	2432	962	1604	1779	1533	990	3444	2435	1983	1902	1680	2925	2947	2946	1669	1951	1845	1217	1830	2939	1727	k__SAR; p__Cercozoa; c__Filosa-Thecofilosea; o__; f__; g__; s__
EF025033.1.1778	6166	3198	6388	4978	4047	34035	6870	7416	15180	30338	5127	4841	11226	4595	27512	5326	4426	8368	6800	13713	9895	9525	5258	37695	10348	7231	10265	5475	24910	6466	14277	6070	4210	6584	5924	k__Archaeplastida; p__Chlorophyta; c__Chlorophyceae; o__Chlamydomonadales; f__; g__; s__
EF032663.1.1445_2	10338	2600	14853	1674	2415	3398	15093	61494	6301	2794	5283	5892	3239	2810	1550	2791	5203	3013	3777	1846	9907	3863	3295	3232	5252	12285	2919	2652	2353	13342	4752	4082	1598	2665	1075	k__Bacteria (superkingdom); p__Cyanobacteria; c__Cyanobacteriia; o__Cyanobacteriales; f__Nostocaceae; g__; s__
EF032771.1.1431	2217	971	1279	2051	1600	2557	2861	701	3251	3326	1583	1783	1723	1992	3217	1444	1544	1779	1275	1003	1872	1984	2193	2599	2622	2304	2457	2125	1904	1863	1917	1387	1904	2039	2618	k__Bacteria (superkingdom); p__Dojkabacteria; c__; o__; f__; g__; s__
EF032771.1.1431_2	4923	1769	2324	4286	3281	3696	4674	1549	8133	6654	3062	2829	3567	4041	5777	2459	2889	3915	2934	1884	3248	4264	4450	4226	4761	4099	5754	4404	3081	3476	4472	3144	3712	3565	4507	k__Bacteria (superkingdom); p__Dojkabacteria; c__; o__; f__; g__; s__
EF111067.1.1279	2626	1000	588	1301	1308	805	376	2917	854	1656	1966	836	706	1731	1736	3197	1251	684	1723	488	1845	1958	2035	1314	3648	1083	2046	2329	866	657	1146	1820	2287	1613	1300	k__Bacteria (superkingdom); p__Proteobacteria; c__Gammaproteobacteria; o__Burkholderiales; f__Oxalobacteraceae; g__Undibacterium; s__
EF111096.1.1279	328	244	150	307	430	268	204	162	318	127	253	248	194	427	260	301	145	359	498	40	393	457	692	232	608	377	525	899	129	264	293	441	1081	653	902	k__Bacteria (superkingdom); p__Bacteroidota; c__Bacteroidia; o__Chitinophagales; f__37-13; g__; s__
EF515962.1.1432	7096	2998	4477	3314	2897	12732	11721	8294	8847	10631	6273	4910	4315	4909	7940	2801	4024	3653	4088	3353	6487	6682	5570	6898	7552	8355	5354	5846	5511	5651	5015	4546	5290	4195	6938	k__Bacteria (superkingdom); p__Armatimonadota; c__Chthonomonadetes; o__Chthomonadales; f__Chthonomonadaceae; g__; s__
EF516185.1.1493	15754	11196	13689	10261	9091	6691	52068	5662	26388	22253	18798	34970	11365	19926	21068	17693	26495	15702	16057	6443	41151	17119	32795	14066	27782	44321	19340	25601	9861	30558	13350	15285	17623	21662	9545	k__Bacteria (superkingdom); p__Myxococcota; c__Polyangia; o__mle1-27; f__; g__; s__
EF520420.1.1302	1329	650	897	779	691	996	2159	794	1656	1118	1151	1313	964	1086	1165	881	934	843	600	410	2019	1008	1250	1164	1532	1466	1123	1064	791	1108	1131	838	1064	1258	767	k__Bacteria (superkingdom); p__Proteobacteria; c__Alphaproteobacteria; o__Azospirillales; f__Inquilinaceae; g__; s__
EF520610.1.1466	81420	33106	33120	32946	30122	34006	56714	140843	105324	94105	71426	40085	62254	57566	77211	68953	44901	58066	62912	27480	81680	67213	86916	56012	115455	72589	84541	73973	53640	67898	85624	82662	111125	108969	86936	k__Bacteria (superkingdom); p__Bacteroidota; c__Bacteroidia; o__Chitinophagales; f__Saprospiraceae; g__; s__
EF520610.1.1466_2_dd0	62054	24124	23822	24059	20807	23998	37718	92798	72945	64504	48940	27449	41874	37693	52986	46463	31835	40127	43326	18535	54493	46756	59446	37637	78433	49824	57114	49556	35892	46433	56860	55905	76598	71868	58402	k__Bacteria (superkingdom); p__Bacteroidota; c__Bacteroidia; o__Chitinophagales; f__Saprospiraceae; g__; s__
EF520610.1.1466_2_dd0_dd0	71479	27197	27016	27374	24008	27144	42203	105794	82899	73634	54873	31339	46755	42128	60206	53138	36235	46061	48347	20701	62494	53267	67629	42903	89473	56915	63941	55607	39915	52103	64045	62887	85887	81056	65491	k__Bacteria (superkingdom); p__Bacteroidota; c__Bacteroidia; o__Chitinophagales; f__Saprospiraceae; g__; s__
EF522323.1.1311	432039	123356	124241	55102	121766	190750	165900	151089	157087	112654	198435	126280	106954	196096	113878	164224	98565	72032	119201	46489	254745	106208	212375	183586	322557	300513	80375	201085	99003	135125	60083	167581	8688	5663	8442	k__Bacteria (superkingdom); p__Cyanobacteria; c__Cyanobacteriia; o__Cyanobacteriales; f__Nostocaceae; g__Scytonema UTEX 2349; s__
EF590017.1.1387	3199	1489	1833	1009	1326	1995	2169	7979	2024	2975	4474	3811	2365	2908	4652	2960	2481	892	1864	998	3691	1774	1953	2345	4348	3735	3839	4229	3029	2799	2814	2594	3807	3876	3466	k__Bacteria (superkingdom); p__Proteobacteria; c__Gammaproteobacteria; o__Burkholderiales; f__Comamonadaceae; g__; s__
EF632908.1.1545	16952	4614	2321	11902	7578	12944	6889	5128	38085	40187	7781	4252	15300	11381	29117	9353	6333	19444	10872	9895	7631	19465	17836	23169	15344	6225	18009	14595	16529	5071	13909	10789	7269	10238	14397	k__Bacteria (superkingdom); p__Myxococcota; c__Polyangia; o__; f__; g__; s__
EU117574.1.1508	35902	20808	28120	15573	16985	40798	44030	102307	49487	37622	38889	23560	21011	33469	27538	26555	25650	24164	23587	9520	35447	20292	47370	20797	59827	46010	32031	32860	18855	32923	32114	36833	65717	91389	56772	k__Bacteria (superkingdom); p__Actinobacteriota; c__Actinobacteria; o__Frankiales; f__Sporichthyaceae; g__hgcI clade; s__
EU234196.1.1515	11792	5273	7587	8507	5776	11046	24110	4193	20990	35198	6554	10460	10728	8332	29684	7015	8011	9560	6238	11671	10364	11817	10703	25221	10944	10623	9126	9480	18684	10579	6720	6432	3484	3563	11453	k__Bacteria (superkingdom); p__Myxococcota; c__Polyangia; o__Polyangiales; f__; g__; s__
EU362139.1.1519	3382	2199	2426	2467	2245	2230	3639	7141	5436	6625	3087	2222	2781	2627	5665	2624	2958	2417	3117	2119	4057	4041	3580	3169	5208	3828	3191	3162	2701	2929	3505	3631	7925	8055	6980	k__Bacteria (superkingdom); p__Proteobacteria; c__Gammaproteobacteria; o__Burkholderiales; f__Oxalobacteraceae; g__; s__
EU371354.1.1766	5281	4397	2471	2372	2426	5056	3881	2586	5460	2649	10341	4968	6032	1751	3043	3172	2116	2566	1700	1636	5591	3737	1891	6629	6920	4972	2784	3415	5030	4806	4074	1700	7843	13844	9694	k__Amorphea; p__Chytridiomycota; c__Chytridiomycetes; o__Lobulomycetales; f__Lobulomycetaceae; g__; s__
EU567255.1.1922_2	21589	14199	12326	6855	13481	13686	14874	18347	15987	22648	19124	16020	13386	14322	20631	14651	17516	7526	18288	9396	15547	8879	14920	18327	27814	17902	7526	19171	16485	18989	8402	18543	28642	30613	31349	k__SAR; p__Cercozoa; c__Filosa-Granofilosea; o__Limnofilida; f__Limnofilidae; g__Limnofila; s__
EU589312.1.1526	7676	2251	1108	5660	3484	6069	4685	1832	18059	16865	3697	2369	7770	6004	12516	4127	2895	8836	5203	4683	3384	9010	8342	10984	6929	3059	8948	7050	8082	2954	6779	5367	3522	4708	6438	k__Bacteria (superkingdom); p__Myxococcota; c__Polyangia; o__Polyangiales; f__; g__; s__
EU644208.1.1460	20499	3587	9489	2558	5424	15807	9296	34497	7475	8870	5719	4465	3977	5859	4848	4718	5719	3400	4384	3347	9605	4657	6587	7622	9935	11768	4019	6374	4654	5660	3726	5161	3255	3720	3105	k__Bacteria (superkingdom); p__Actinobacteriota; c__Actinobacteria; o__Micrococcales; f__Microbacteriaceae; g__; s__
EU709199.8.1581	3214	1594	4704	1715	3660	4087	1988	3736	2109	6137	2158	2091	2233	4495	5419	2034	3211	2861	5790	4052	2844	2282	4371	4287	2941	5088	2753	5113	3591	2484	1780	5169	4518	3414	8244	k__SAR; p__Cercozoa; c__Filosa-Sarcomonadea; o__Glissomonadida; f__Sandonidae; g__; s__
EU709223.15.1555	4025	2304	3447	1542	2598	2388	2325	4214	2635	3326	2134	2111	1920	2422	2932	2804	3412	1736	3011	1433	3195	1903	2774	2890	5105	4600	1747	3201	2196	2861	1384	2975	5271	5594	5468	k__SAR; p__Cercozoa; c__Filosa-Sarcomonadea; o__Glissomonadida; f__; g__; s__
EU773850.1.1346	12069	2637	4268	2464	3547	10345	6882	15328	7414	7803	5326	3560	3560	5274	5130	3993	4466	3121	5165	2128	6850	4380	7504	4573	8484	7119	4912	6082	3553	5829	5010	7028	5403	4729	4445	k__Bacteria (superkingdom); p__Proteobacteria; c__Alphaproteobacteria; o__Sphingomonadales; f__Sphingomonadaceae; g__; s__
EU861874.1.1466	2744	738	1010	732	1245	2566	1712	1396	1305	1521	746	727	768	1056	1062	598	607	641	767	527	1564	788	1257	1612	1850	1219	788	1165	1021	733	720	1144	1506	909	1576	k__Bacteria (superkingdom); p__Acidobacteriota; c__Acidobacteriae; o__Acidobacteriales; f__Acidobacteriaceae (Subgroup 1); g__; s__
EU861904.1.1375	889	349	514	460	839	598	799	902	801	369	352	438	466	761	273	299	447	511	761	130	645	696	914	276	696	726	689	1015	195	606	623	808	1795	1582	1098	k__Bacteria (superkingdom); p__Berkelbacteria; c__; o__; f__; g__; s__
EU861918.1.1487	551	806	1082	640	429	605	2536	558	835	438	1689	2708	446	829	490	611	1309	507	425	136	1735	678	825	514	1577	1853	761	950	282	1267	859	608	1427	1393	707	k__Bacteria (superkingdom); p__Bacteroidota; c__Bacteroidia; o__Sphingobacteriales; f__Sphingobacteriaceae; g__Mucilaginibacter; s__
EU861948.1.1466	4725	899	1239	1002	1693	4423	2827	3602	2126	2204	1637	947	1398	2013	1551	981	949	1095	1683	1024	1807	1358	2108	3131	2878	1626	1537	1996	1823	1303	1549	1986	2105	1637	3160	k__Bacteria (superkingdom); p__Acidobacteriota; c__Acidobacteriae; o__Acidobacteriales; f__Acidobacteriaceae (Subgroup 1); g__; s__
EU861949.1.1475	2708	359	405	618	624	2086	2216	1022	2216	1981	572	509	1050	1046	1149	386	491	839	1069	763	724	1128	1249	1484	1337	793	1132	1009	1135	821	1191	1293	490	701	844	k__Bacteria (superkingdom); p__Armatimonadota; c__Armatimonadia; o__Armatimonadales; f__; g__; s__
EU861949.1.1475_2	13190	2016	2457	3862	3529	7760	8263	5416	13568	10058	4191	3534	6750	7883	7358	2636	3438	6062	9235	4164	4571	7152	9838	5541	7571	4997	9913	8470	6254	5409	8275	11259	4750	5301	7653	k__Bacteria (superkingdom); p__Armatimonadota; c__Armatimonadia; o__Armatimonadales; f__; g__; s__
EU937889.1.1505	291	135	365	536	172	521	339	328	450	1514	226	363	262	228	2474	165	423	815	249	892	588	630	183	873	269	609	1179	303	786	335	1164	239	464	766	3140	k__Bacteria (superkingdom); p__Proteobacteria; c__Gammaproteobacteria; o__Diplorickettsiales; f__Diplorickettsiaceae; g__; s__
EU978820.1.1491	1962	726	1039	1156	884	712	1068	4959	1279	1353	2450	1083	1158	1349	1354	2127	1273	900	1582	550	1830	1360	1239	1177	2732	1659	2003	1616	912	1445	1525	1803	3457	3217	1836	k__Bacteria (superkingdom); p__Proteobacteria; c__Gammaproteobacteria; o__Burkholderiales; f__Oxalobacteraceae; g__; s__
EU978833.1.1490	23868	4104	9410	3028	6473	20370	10594	32556	9073	10850	6469	5207	4820	7274	5869	5006	6773	3915	5264	3895	10647	5512	8023	9742	10912	12810	4987	7831	6048	6597	4623	6302	3525	3964	4077	k__Bacteria (superkingdom); p__Actinobacteriota; c__Actinobacteria; o__Micrococcales; f__Microbacteriaceae; g__Parafrigoribacterium; s__
EU978833.1.1490_2_dd0	39634	6059	14447	4563	10195	34575	17000	54443	14661	18014	10195	8117	8064	12213	9420	8040	10167	6318	9069	6517	17321	9267	13385	16103	17995	20421	8061	12997	10079	10980	7738	10714	5843	6362	6681	k__Bacteria (superkingdom); p__Actinobacteriota; c__Actinobacteria; o__Micrococcales; f__Microbacteriaceae; g__Parafrigoribacterium; s__
FJ466088.1.1434	2214	611	1440	772	821	3601	2524	1596	2625	2722	853	1363	870	983	1827	940	1392	1052	960	703	2241	1345	1530	1967	2034	2338	1274	1195	1550	1503	1061	1174	857	1162	1736	k__Bacteria (superkingdom); p__Armatimonadota; c__Armatimonadia; o__Armatimonadales; f__; g__; s__
FJ466092.1.1415_2	1427	459	640	685	677	2438	1767	704	2049	1422	676	802	722	986	1032	451	875	744	985	452	947	1017	1216	1171	1611	1235	1108	969	866	1058	1005	1114	1113	1290	1239	k__Bacteria (superkingdom); p__Armatimonadota; c__Armatimonadia; o__Armatimonadales; f__; g__; s__
FJ592584.1.1274	1925	1353	2552	899	1295	770	2037	5303	1460	774	2182	1679	987	2058	1015	2421	2768	1415	2181	346	3573	1431	2332	1288	3218	3688	1710	2405	771	2750	1267	1973	3299	5718	1973	k__Bacteria (superkingdom); p__Bdellovibrionota; c__Bdellovibrionia; o__Bdellovibrionales; f__; g__; s__
FJ624877.1.1520	6255	1588	6749	2075	2449	1727	2227	11444	2197	806	3892	1522	1357	2296	935	3252	2279	626	3631	269	3831	2626	2214	1891	3781	3850	2493	2680	900	1877	1362	4486	2300	3338	1197	k__Bacteria (superkingdom); p__Proteobacteria; c__Gammaproteobacteria; o__Burkholderiales; f__Oxalobacteraceae; g__Undibacterium; s__
FJ624921.1.1487	3517	1105	1398	1282	1716	4059	2444	3088	2512	2882	1474	938	1404	1722	2406	1055	845	1215	1389	1095	1688	1352	1862	2799	2899	1481	1577	1757	1918	1118	1518	1729	1943	1480	3390	k__Bacteria (superkingdom); p__Acidobacteriota; c__Acidobacteriae; o__Acidobacteriales; f__Acidobacteriaceae (Subgroup 1); g__; s__
FJ625345.1.1535	2121	742	1058	1218	1048	1794	1820	714	2909	4963	1606	1744	1744	1542	4266	1043	1089	2240	1744	1821	2526	2796	1671	2539	1786	1695	2128	1774	1953	1387	2580	1784	1276	2098	2968	k__Bacteria (superkingdom); p__Proteobacteria; c__Gammaproteobacteria; o__Candidatus Ovatusbacter order incertae sedis; f__Candidatus Ovatusbacter family incertae sedis; g__Candidatus Ovatusbacter; s__
FJ625351.1.1524	1026	406	823	850	604	700	1348	486	1393	1654	608	824	681	620	1544	569	599	748	557	435	1261	1076	924	1310	949	1164	1103	917	1020	976	863	659	594	588	1800	k__Bacteria (superkingdom); p__Bacteroidota; c__Bacteroidia; o__Chitinophagales; f__Chitinophagaceae; g__Puia; s__
FJ625372.1.1495	13211	4825	4592	5961	6035	7198	9846	6385	14143	13264	5885	4027	6360	4554	12864	4133	3763	5126	7275	4652	7908	8682	6350	9039	9415	5871	7864	8897	8331	6450	7135	8300	17191	17208	23065	k__Bacteria (superkingdom); p__Acidobacteriota; c__Acidobacteriae; o__Solibacterales; f__Solibacteraceae; g__; s__
FJ625377.1.1483	54090	11149	10912	15134	16956	61396	34906	18249	48272	41679	14806	10159	23948	20966	19407	10435	8248	22405	31076	18463	14171	32439	24217	23848	31240	16819	21497	23322	20765	14227	25797	25212	14801	11967	19242	k__Bacteria (superkingdom); p__Chloroflexi; c__; o__; f__; g__; s__
FJ625377.1.1483_2_dd0	144105	29513	29595	38035	41506	168994	86947	47426	133888	119376	42005	27210	65571	55793	54256	28746	22733	62614	89020	53758	37072	91305	66238	65927	82537	46355	60082	63726	56830	39501	71484	69919	42756	33299	54685	k__Bacteria (superkingdom); p__Chloroflexi; c__; o__; f__; g__; s__
FJ719048.1.1404	6546	2928	4392	1664	2149	6098	9705	18219	9606	15990	5727	5695	2853	3597	7624	6066	8477	4530	5232	2816	10580	5307	6518	8348	10025	12881	6270	5706	6900	10691	7277	6965	4923	6337	7392	k__Bacteria (superkingdom); p__Proteobacteria; c__Alphaproteobacteria; o__Rhizobiales; f__Beijerinckiaceae; g__alphaI cluster; s__
FJ790710.1.1689_2	30742	9912	16144	7704	14506	2888	8095	26012	10266	3714	15094	9344	15809	16352	3383	9140	32520	11240	23893	1408	14846	25615	15852	4435	12636	24965	11445	24274	2929	13685	10251	21966	28122	33765	5489	k__SAR; p__Cercozoa; c__Filosa-Sarcomonadea; o__Cercomonadida; f__Cercomonadidae; g__Cercomonas; s__Cercomonas celer
FJ849071.1.1453	2799	1829	3728	981	1037	1509	3073	12376	2373	1966	4244	2405	1657	1732	1852	3540	4445	1037	1923	815	5708	2023	1965	1438	4402	4653	1830	2062	1247	4623	2153	2691	7165	9632	2644	k__Bacteria (superkingdom); p__Proteobacteria; c__Gammaproteobacteria; o__Burkholderiales; f__Comamonadaceae; g__Rhizobacter; s__
FJ849203.1.1437	104767	54146	53043	52488	47696	46021	73882	180470	152392	134275	97605	56920	79338	73290	110746	96028	63739	79713	82345	35177	112169	96353	118231	75916	156408	99983	109336	96731	70921	88922	109344	106440	142241	129537	108843	k__Bacteria (superkingdom); p__Bacteroidota; c__Bacteroidia; o__Chitinophagales; f__Saprospiraceae; g__; s__
FJ849228.1.1413	65902	15619	25983	12072	13678	49470	59130	58738	40698	30405	31183	28660	19521	21689	18513	19754	25563	20304	23625	13669	49338	26343	27554	44113	38090	48186	23134	23123	28516	40124	27124	26992	13381	12902	10038	k__Bacteria (superkingdom); p__Cyanobacteria; c__Cyanobacteriia; o__Cyanobacteriales; f__; g__; s__
FJ849237.1.1408_m03	118214	29560	41804	20832	28202	73374	81642	69614	61571	47016	51625	46557	31837	40213	33389	37949	39458	32130	38207	19968	79199	40893	49566	69704	69695	77106	34419	43345	42162	57633	37117	45248	17091	16800	13128	k__Bacteria (superkingdom); p__Cyanobacteria; c__Cyanobacteriia; o__; f__; g__; s__
FJ849237.1.1408_m05	302544	89302	162793	68214	76050	245244	272494	264983	205781	155225	141300	162733	87127	88062	101500	108006	137828	111200	101441	60032	248141	141234	130011	226841	171465	247712	100840	105750	122866	179191	119327	113571	61030	57809	43317	k__Bacteria (superkingdom); p__Cyanobacteria; c__Cyanobacteriia; o__Leptolyngbyales; f__; g__; s__
FJ849237.1.1408_m06	210620	56377	97626	44340	48205	160300	180325	180501	135610	103907	94033	101095	56863	58544	66636	70407	87483	71710	67153	39900	161319	91714	85338	146116	115774	159145	68546	68585	83307	120083	81764	75803	41004	41113	29749	k__Bacteria (superkingdom); p__Cyanobacteria; c__Cyanobacteriia; o__Leptolyngbyales; f__; g__; s__
FJ849237.1.1408_m09	125330	31020	53593	23875	25882	91184	102442	106402	76201	58254	53583	57539	32302	34307	37354	39567	49827	40823	39825	22853	91795	50984	48829	81224	65777	87289	40675	39196	48921	70777	47635	44917	24329	25430	17976	k__Bacteria (superkingdom); p__Cyanobacteria; c__Cyanobacteriia; o__Leptolyngbyales; f__; g__; s__
FJ849237.1.1408_m11	135953	38902	69821	29807	32289	107954	118031	110840	87526	62089	56025	70728	35376	37266	41427	44828	59339	47742	41933	24127	109753	58152	57000	94318	75680	102105	42466	42299	51690	75710	48166	48317	24984	24869	17674	k__Bacteria (superkingdom); p__Cyanobacteria; c__Cyanobacteriia; o__Leptolyngbyales; f__; g__; s__
FJ849316.1.1418	45787	9604	58043	7882	9408	12522	44477	201734	27838	13043	18205	20740	14723	11925	6756	10700	19361	14763	15657	8781	33548	18696	14709	13604	19988	44810	12281	11699	10580	41844	20223	17648	6492	10815	5480	k__Bacteria (superkingdom); p__Cyanobacteria; c__Cyanobacteriia; o__Leptolyngbyales; f__Leptolyngbyaceae; g__Chamaesiphon PCC-7430; s__
FJ849316.1.1418_2	29323	6178	25596	5200	6593	9001	22670	89908	16935	8086	10720	10146	9495	9008	4787	6950	9194	9180	9846	5399	18307	11431	10361	9663	13612	21516	7486	8312	6903	19701	11135	11025	3086	5106	3234	k__Bacteria (superkingdom); p__Cyanobacteria; c__Cyanobacteriia; o__Leptolyngbyales; f__Leptolyngbyaceae; g__; s__
FM872981.1.1508_2	24920	3316	5789	8707	7981	27844	16450	18302	11736	5037	4950	5401	5924	6549	3743	3697	4461	5425	2590	2084	10527	9149	6427	32152	6609	11993	9018	9938	9806	6622	3013	3265	2350	1581	4474	k__Bacteria (superkingdom); p__Myxococcota; c__Polyangia; o__Polyangiales; f__Polyangiaceae; g__Pajaroellobacter; s__
FN984860.1.1202	62154	26755	50134	51886	41033	30343	118719	24640	80312	67992	34945	48758	38451	43557	52816	29422	37453	32903	31171	17306	69583	58056	54754	57318	57583	68603	58307	52953	45439	63012	34999	35757	24236	25805	36327	k__Bacteria (superkingdom); p__Bacteroidota; c__Bacteroidia; o__Cytophagales; f__; g__; s__
FPLK01001860.18.1496	1519	533	644	755	837	610	1670	665	1977	1252	1112	1373	1195	1578	974	696	968	1213	1249	499	1281	1440	1908	1090	1238	1317	1212	1699	1176	1441	1600	1694	618	839	512	k__Bacteria (superkingdom); p__Proteobacteria; c__Alphaproteobacteria; o__Rickettsiales; f__Rickettsiaceae; g__; s__
FPLK01001860.18.1496_2	1521	381	821	730	822	529	1504	840	1625	1064	813	1410	879	1307	906	593	964	1093	1280	347	1249	1393	1671	949	1207	1495	1218	1551	819	1168	1089	1329	721	781	445	k__Bacteria (superkingdom); p__Proteobacteria; c__Alphaproteobacteria; o__Rickettsiales; f__Rickettsiaceae; g__; s__
FPLL01000266.15.1509	2873	1332	1982	2877	2014	1631	5127	1057	4616	3397	1835	2337	2331	2737	3104	1698	1962	2330	2013	968	3305	2989	3460	2897	3437	3087	3639	3006	2244	2871	2477	2340	1785	1580	2906	k__Bacteria (superkingdom); p__Bacteroidota; c__Bacteroidia; o__Cytophagales; f__Spirosomaceae; g__; s__
FPLL01000266.15.1509_2_dd0_dd0	6153	3169	2872	7709	4576	4985	6806	2105	18129	14524	4832	5826	10214	11377	14636	6190	5316	11463	8641	4791	7500	9183	14583	9754	11670	6890	13864	11682	7429	5388	12129	10042	8088	5263	17438	k__Bacteria (superkingdom); p__Bacteroidota; c__Bacteroidia; o__Cytophagales; f__Spirosomaceae; g__; s__
FPLL01000312.12.1512	478	432	611	729	458	618	817	248	908	404	770	907	569	820	795	734	1155	755	643	124	1386	677	963	526	982	1373	1218	862	349	859	872	641	953	1011	1029	k__Bacteria (superkingdom); p__Bacteroidota; c__Bacteroidia; o__Chitinophagales; f__Chitinophagaceae; g__; s__
FPLL01000509.18.1473	9179	4567	12727	2718	3383	3586	6530	35225	5817	6361	10946	4342	3522	3970	5415	8585	7377	2690	5221	2214	12078	4984	4722	4518	10020	12245	4318	5032	3258	7421	5014	7012	12457	16704	6631	k__Bacteria (superkingdom); p__Proteobacteria; c__Gammaproteobacteria; o__Burkholderiales; f__Comamonadaceae; g__; s__
FPLL01001627.8.1282	9849	8460	12784	5570	7656	7537	8267	14641	10850	12321	10850	7895	8968	9322	13221	11744	12050	6696	11138	5196	11883	7215	9270	10597	19865	14382	8258	11803	10389	10952	6243	11308	20570	21817	21188	k__SAR; p__Cercozoa; c__Filosa-Sarcomonadea; o__Glissomonadida; f__Allapsidae; g__; s__
FPLL01002127.8.1431	1165	838	2205	951	1372	826	1074	970	993	1131	1114	1835	907	1669	1541	862	2194	932	1745	699	1903	1154	1431	996	1391	2897	1259	2058	730	1437	1047	1170	2354	2758	2602	k__SAR; p__Cercozoa; c__Filosa-Imbricatea; o__Spongomonadida; f__Spongomonadidae; g__Spongomonadidae X; s__
FPLL01002301.2.1477	2366	1220	3019	1695	1935	2046	4515	3495	2293	1823	1177	2893	1670	2859	2190	1372	4254	1869	1825	808	6660	2245	3198	5139	2152	10086	2797	4032	2717	2978	1164	1768	1524	1888	4858	k__Bacteria (superkingdom); p__Bacteroidota; c__Bacteroidia; o__Sphingobacteriales; f__env.OPS 17; g__; s__
FPLL01003198.19.1485	643	410	705	402	316	585	876	545	717	307	799	812	386	510	480	545	630	442	226	81	1408	735	710	409	813	1281	743	657	257	686	537	343	807	956	368	k__Bacteria (superkingdom); p__Proteobacteria; c__Alphaproteobacteria; o__Azospirillales; f__Inquilinaceae; g__Inquilinus; s__
FPLL01008627.16.1514	559	998	1391	1392	864	242	614	1129	832	217	1183	1054	484	1916	343	2218	1605	1166	1326	48	2056	1401	1769	214	2977	2925	2641	2186	289	858	997	955	2126	3221	1098	k__Bacteria (superkingdom); p__Bacteroidota; c__Bacteroidia; o__Sphingobacteriales; f__FFCH9454; g__; s__
FPLM01003197.11.1509	912	452	326	576	441	533	944	521	1509	631	771	482	542	778	671	552	606	749	790	155	863	1106	895	463	1341	888	1098	882	387	643	979	752	762	521	359	k__Bacteria (superkingdom); p__Actinobacteriota; c__Actinobacteria; o__Frankiales; f__Sporichthyaceae; g__; s__
FPLM01004671.10.1499_2	104822	26147	36991	40272	42273	21608	57956	48706	101022	98515	24579	21852	58874	50779	55159	27512	22477	64554	68251	48457	31811	66934	61358	55148	52522	34345	37057	45023	42826	32987	69878	61047	2002	2076	2456	k__Bacteria (superkingdom); p__Proteobacteria; c__Alphaproteobacteria; o__Acetobacterales; f__Acetobacteraceae; g__; s__
FPLM01005108.10.1478	7399	1879	2467	2353	2669	4127	4949	5565	7653	11444	2728	2150	3554	3422	6885	2610	2484	3052	4685	3591	4551	4438	5750	6900	5081	3418	3010	4310	4946	3176	3886	5588	4883	5283	6734	k__Bacteria (superkingdom); p__Proteobacteria; c__Alphaproteobacteria; o__Acetobacterales; f__Acetobacteraceae; g__; s__
FPLP01001748.3.1532	13246	6595	16137	10582	9324	14135	16999	30832	16410	10746	13648	16369	16188	8901	9981	9696	10612	14285	11119	6979	16978	16095	7703	15961	12709	21144	18444	14892	9715	20352	13634	10901	15454	25636	12419	k__Amorphea; p__Lobosa; c__Tubulinea; o__Nolandida; f__; g__; s__
FPLP01003378.1.1515	4242	4200	7656	4286	5814	1880	4753	2241	7447	4803	5179	4815	6888	7737	5235	3926	4480	5009	7689	1615	4833	4280	6786	4135	6441	9582	4770	10491	3554	5681	5439	6059	7445	7518	8519	k__Amorphea; p__Choanoflagellida (phylum); c__Choanoflagellatea; o__Craspedida; f__; g__; s__
FPLP01006430.1.1324	15675	4050	2430	10595	6361	8970	8090	3694	34253	32696	6989	4135	14970	10575	24616	7887	5911	17391	10012	8814	6772	18267	16065	19982	13244	5926	16814	13215	13963	5571	13239	10080	6513	8918	11718	k__Bacteria (superkingdom); p__Myxococcota; c__Polyangia; o__Polyangiales; f__Polyangiaceae; g__; s__
FPLP01012871.10.1496_2	6869	2403	2773	922	1764	5714	7000	24879	3867	3149	3544	3097	1472	2488	2325	2758	3932	1620	2123	1154	4563	2207	2967	2000	5721	5589	1823	3174	1767	4137	1500	2749	4433	4049	1997	k__Bacteria (superkingdom); p__; c__; o__; f__; g__; s__
FPLS01001412.12.1545	18133	8445	13020	13363	9139	15188	46049	6234	31706	40191	10455	17809	19442	14998	35142	9941	13080	13197	9132	15949	16898	17873	15799	35171	15630	18149	13217	16203	24936	21956	9725	10573	4338	2990	10771	k__Bacteria (superkingdom); p__Myxococcota; c__Polyangia; o__Polyangiales; f__; g__; s__
FPLS01001412.12.1545_2	7100	3312	5040	5370	3665	5434	18466	2381	11606	14454	3505	6781	7062	5393	12268	3559	5015	4802	3112	5487	6704	6014	5638	12948	5916	6479	4497	5417	8923	7765	3179	3625	1576	1204	3766	k__Bacteria (superkingdom); p__Myxococcota; c__Polyangia; o__Polyangiales; f__; g__; s__
FPLS01002178.12.1490	4076	2177	1971	3455	3246	1903	5115	1653	7491	3061	2723	2128	3389	4475	4526	2967	1999	4772	3795	1128	3123	5464	5735	2562	5718	3998	5607	5307	1818	2249	4230	4000	7738	8153	5715	k__Bacteria (superkingdom); p__Acidobacteriota; c__Acidobacteriae; o__Bryobacterales; f__Bryobacteraceae; g__Bryobacter; s__
FPLS01004051.16.1548	1313	552	722	637	796	366	1333	522	1438	1125	725	842	894	1186	853	739	823	927	1318	414	1036	1204	1608	794	1503	1122	1093	1384	642	971	1201	1298	1237	1366	1508	k__Bacteria (superkingdom); p__Bdellovibrionota; c__Oligoflexia; o__0319-6G20; f__; g__; s__
FPLS01006067.13.1540	19535	8889	14525	14392	10042	15873	44701	6325	33350	41882	8464	19251	15939	12174	37382	10742	13696	14048	8038	12992	17812	19334	16927	36195	16515	18730	11085	13903	20654	18019	8395	9125	3866	2841	9443	k__Bacteria (superkingdom); p__Myxococcota; c__Polyangia; o__Polyangiales; f__; g__; s__
FPLS01006067.13.1540_2	23799	9526	10179	17082	12214	20049	40134	6649	45672	59332	12511	16619	20911	21294	56261	15278	13747	22841	18567	15923	17080	23259	29609	44932	23240	16849	21192	23504	29161	17263	19339	18488	9005	7506	24066	k__Bacteria (superkingdom); p__Myxococcota; c__Polyangia; o__Polyangiales; f__; g__; s__
FPLS01006697.30.1498	2395	1050	1069	1105	980	2033	2328	2866	3620	3632	1970	1134	1668	1469	2196	1900	1321	1458	1265	808	1990	2066	2041	1958	3548	1973	1929	1739	1638	1315	2035	1589	1731	2015	1072	k__Bacteria (superkingdom); p__Proteobacteria; c__Alphaproteobacteria; o__Rhizobiales; f__Xanthobacteraceae; g__Bradyrhizobium; s__
FPLS01015274.18.1481	2244	1727	2236	1271	1186	2355	4016	4960	4387	3106	3446	3403	1441	2559	2311	3294	4649	2253	1732	564	5813	2299	3368	2046	5484	7886	3698	2969	1665	3725	2428	2573	2097	2744	1200	k__Bacteria (superkingdom); p__Proteobacteria; c__Alphaproteobacteria; o__Rhizobiales; f__Devosiaceae; g__; s__
FPLS01015754.11.1506	22773	2993	4481	2968	4419	14493	11186	19935	15473	14770	5549	3755	5805	5535	6053	4424	4264	5201	8498	4628	8290	8330	7824	9815	9908	7663	7386	8038	8245	6734	5606	9062	6785	7344	6190	k__Bacteria (superkingdom); p__Actinobacteriota; c__Actinobacteria; o__Frankiales; f__; g__; s__
FPLS01017600.9.1494_2	9334	1360	1952	2619	2292	7881	6692	4796	9276	9025	2564	1980	4314	3904	5297	1603	2013	3563	4748	3700	2322	4430	4089	5455	4782	3053	4501	4564	4659	3063	4899	5530	1825	2394	3153	k__Bacteria (superkingdom); p__Armatimonadota; c__Armatimonadia; o__Armatimonadales; f__; g__; s__
FPLS01017636.16.1504	1869	325	438	514	592	1193	857	693	1581	1765	473	299	765	783	953	476	377	959	1130	717	570	1143	1225	1200	1247	504	967	904	838	478	889	1238	614	699	714	k__Bacteria (superkingdom); p__Planctomycetota; c__Planctomycetes; o__Isosphaerales; f__Isosphaeraceae; g__; s__
FPLS01017683.16.1483	12138	3258	3549	2995	3396	12697	8670	10498	9721	8237	5157	3653	3538	5247	6309	3658	3273	3413	4001	1928	7216	4889	8048	5069	10721	6459	6057	5847	4022	5051	4867	6557	7611	5804	5666	k__Bacteria (superkingdom); p__Proteobacteria; c__Alphaproteobacteria; o__Sphingomonadales; f__Sphingomonadaceae; g__; s__
FPLS01018284.17.1467	1781	828	923	1246	1741	434	923	340	1415	356	764	1159	676	2411	362	750	1733	1572	2785	80	2356	2013	3353	496	1330	1852	2821	3295	273	1277	1185	3036	1839	1750	1334	k__Bacteria (superkingdom); p__Proteobacteria; c__Alphaproteobacteria; o__Rickettsiales; f__SM2D12; g__; s__
FPLS01020170.18.1424	1494	558	1207	479	434	855	1294	4511	1058	1107	1948	961	925	1001	1115	1079	1297	524	1129	536	1916	950	946	976	1595	1721	1123	1328	968	1772	1255	1439	2940	3558	1577	k__Bacteria (superkingdom); p__Proteobacteria; c__Gammaproteobacteria; o__Burkholderiales; f__; g__; s__
FPLS01020791.18.1521	2973	1977	1675	1495	1493	1529	3713	1989	4986	2696	3091	2112	1716	2288	2000	2451	2928	2457	2667	618	3632	3558	2935	1656	5423	4523	3251	2592	1410	2560	3020	3021	6065	3475	2032	k__Bacteria (superkingdom); p__Actinobacteriota; c__Acidimicrobiia; o__Microtrichales; f__Ilumatobacteraceae; g__CL500-29 marine group; s__
FPLS01022099.6.1468	1648	720	1297	790	954	2268	1863	1472	2296	2774	1589	1327	1443	1115	2644	1080	1223	1071	1202	1022	2062	1057	1372	2825	1304	2404	1062	1769	1838	1629	1214	1590	1305	3344	3622	k__Bacteria (superkingdom); p__Verrucomicrobiota; c__Chlamydiae; o__Chlamydiales; f__Parachlamydiaceae; g__Neochlamydia; s__
FPLS01023153.3.1319	11325	7436	5020	4411	6555	9166	6674	12108	9293	12899	10190	7562	8421	9084	14152	9031	9604	5248	11082	6027	8841	4947	9488	11809	18516	7696	5734	11455	11459	9972	5887	12482	21252	22934	23186	k__SAR; p__Cercozoa; c__Filosa-Sarcomonadea; o__; f__; g__; s__
FPLS01023153.3.1319_2_dd0	23174	15790	9655	8272	13122	16796	12499	22043	17653	23534	18807	14605	14516	15730	25721	17788	18010	9315	19304	9908	16740	8688	17936	21464	35338	14273	9392	20511	19907	17516	9749	21945	37828	39759	39689	k__SAR; p__Cercozoa; c__Filosa-Sarcomonadea; o__Glissomonadida; f__; g__; s__
FPLS01023153.3.1319_m06	21161	6957	6649	4801	9607	14816	7669	19740	11785	24640	8334	7814	11941	10104	17512	7093	11520	6549	10727	10448	10005	6626	9063	18018	16468	10865	7524	13652	15461	13068	7609	11384	19338	19940	32605	k__SAR; p__Cercozoa; c__Filosa-Sarcomonadea; o__Glissomonadida; f__; g__; s__
FPLS01025015.10.1233	3851	1636	2881	2643	2837	1980	1694	5597	3347	4165	3487	1383	4768	3525	4872	2242	3145	2879	4387	3443	2733	4124	3514	3121	3949	3884	5519	4916	3242	2663	6858	4546	7109	8462	7035	k__SAR; p__Cercozoa; c__Filosa-Sarcomonadea; o__Glissomonadida; f__; g__; s__
FPLS01025652.11.1374	5153	1717	3104	2054	2193	6259	4270	4009	6914	8150	4640	3125	4029	2849	7576	3101	3226	2875	3029	3174	5097	2490	3593	8694	3803	6543	2519	4108	5380	4194	3244	3991	3818	10817	11082	k__Bacteria (superkingdom); p__Verrucomicrobiota; c__Chlamydiae; o__Chlamydiales; f__Parachlamydiaceae; g__; s__
FPLS01027341.17.1497	6994	2226	3033	2974	3145	7893	6963	4023	6281	9201	2957	2671	3310	3700	5139	2238	2661	2491	3400	3690	4250	3461	3915	6616	5260	4481	4169	3807	5405	3535	3544	3983	5602	6471	9922	k__Bacteria (superkingdom); p__; c__; o__; f__; g__; s__
FPLS01027442.10.1482	17533	3589	5325	5037	5013	9898	10498	13367	17186	27530	5110	3502	8211	5774	15345	4300	3501	6296	8544	9195	8026	9253	8657	17600	9034	6046	6427	7556	12450	5978	8721	9840	6781	7817	14700	k__Bacteria (superkingdom); p__Proteobacteria; c__Alphaproteobacteria; o__Acetobacterales; f__; g__; s__
FPLS01028132.19.1492	9194	1813	2318	2205	2913	4680	5551	4326	6731	7130	1916	1487	2786	2376	3745	1588	1390	2576	3472	2513	2452	3835	3091	4482	3922	2625	2621	3297	3363	2182	2630	3344	3357	2709	3330	k__Bacteria (superkingdom); p__Proteobacteria; c__Alphaproteobacteria; o__Acetobacterales; f__; g__; s__
FPLS01028534.13.1517	624	574	716	776	629	516	918	430	982	484	1122	1066	612	1094	664	1231	1565	865	890	122	1955	714	1558	475	1375	1832	1311	1186	347	1100	1004	989	1449	1926	1220	k__Bacteria (superkingdom); p__Bacteroidota; c__Bacteroidia; o__Chitinophagales; f__Chitinophagaceae; g__; s__
FPLS01029504.16.1542	437	381	467	195	292	315	418	1067	439	821	567	358	255	419	706	598	518	312	361	234	687	268	588	485	810	705	348	571	394	527	266	389	609	942	527	k__Bacteria (superkingdom); p__Bdellovibrionota; c__Oligoflexia; o__0319-6G20; f__; g__; s__
FPLS01032050.1.1425	1229	395	497	272	359	1986	1092	1327	764	681	585	575	449	771	434	510	676	324	458	202	943	360	773	714	1371	1037	606	613	560	689	403	599	674	626	494	k__Bacteria (superkingdom); p__Proteobacteria; c__Alphaproteobacteria; o__Caulobacterales; f__Caulobacteraceae; g__Phenylobacterium; s__
FPLS01032165.11.1479	7960	1758	2201	1942	2541	3196	4433	5648	6381	5936	2476	1588	3230	3123	3371	2147	1728	3114	3568	2411	2998	3863	3843	3585	4375	2899	2929	3296	3112	2573	3818	4037	3881	3824	3594	k__Bacteria (superkingdom); p__Proteobacteria; c__Alphaproteobacteria; o__Acetobacterales; f__Acetobacteraceae; g__; s__
FPLS01032593.2.1424	3891	1581	2260	895	1391	2583	2408	8826	2603	3342	2584	1880	1572	1861	2785	2449	2530	1030	1928	1055	3874	1991	2180	2515	4096	3823	2372	2690	1871	2670	2083	2386	4473	4725	3712	k__Bacteria (superkingdom); p__Proteobacteria; c__Gammaproteobacteria; o__Burkholderiales; f__Comamonadaceae; g__; s__
FPLS01038076.10.1482	25541	4970	7010	7859	8300	8033	13693	12191	22084	25279	5927	4960	12473	11164	15280	5616	5218	12006	14477	11019	7834	13416	13422	14572	12386	7816	9019	10685	11706	7378	14177	13768	4244	4359	6876	k__Bacteria (superkingdom); p__Proteobacteria; c__Alphaproteobacteria; o__Acetobacterales; f__Acetobacteraceae; g__; s__
FPLS01039909.6.1508	12388	2748	9557	7798	11443	1426	3772	3045	5902	1806	5474	3606	4755	9499	2381	2243	2139	3864	4128	1055	5532	7965	14306	4289	4865	9158	9412	18519	2404	4086	5357	7208	6355	2410	1114	k__SAR; p__Ciliophora; c__Litostomatea; o__Litostomatea X; f__Litostomatea XX; g__; s__
FPLS01042120.1.1405_2	7267	3145	3619	4769	5748	1627	7635	2090	11645	9604	3669	5456	6168	8455	6551	5469	4253	6516	9587	2571	4548	7862	13387	4809	9879	5155	6277	10473	3292	5699	6045	10228	8457	7556	7350	k__Bacteria (superkingdom); p__Bdellovibrionota; c__Oligoflexia; o__0319-6G20; f__; g__; s__
FPLS01042456.8.1630	1180	1400	1728	1517	1342	1218	2130	971	2876	1144	3527	2353	2889	1536	1819	1675	1545	1890	1420	624	1385	2510	1470	1908	2015	2646	1889	2229	1692	2391	2269	925	4012	6570	4028	k__SAR; p__Ochrophyta; c__Chrysophyceae; o__Chrysophyceae X; f__Chrysophyceae Clade-C; g__; s__
FPLS01043505.1.1351	8102	2702	2573	3174	2889	8959	4918	2543	8535	15318	4774	3653	6413	4884	11556	4185	2257	4379	4558	6180	4411	7157	6002	12408	8025	5248	4885	5128	9403	3939	6000	5210	1316	1484	1761	k__Archaeplastida; p__Embryophyta; c__; o__; f__; g__; s__
FPLS01045080.10.1515	418	979	1316	513	329	366	1918	2802	1121	611	1361	986	647	483	620	1563	2519	989	683	147	1904	624	637	291	2002	1831	861	492	295	1464	903	788	5030	7193	986	k__Bacteria (superkingdom); p__Gemmatimonadota; c__Gemmatimonadetes; o__Gemmatimonadales; f__Gemmatimonadaceae; g__Gemmatimonas; s__
FPLS01045845.2.1368	221	66	73	69	74	62	72	75	160	267	61	89	121	131	168	80	87	118	190	110	106	142	139	152	185	139	184	178	149	95	161	177	156	106	85	k__Bacteria (superkingdom); p__Saccharimonadia; c__Saccharimonadales class incertae sedis; o__Saccharimonadales; f__LWQ8; g__; s__
FPLS01046729.11.1465	2483	1108	1273	716	1343	1259	1746	1860	1795	2121	1262	1160	1024	1796	1291	1067	1275	1013	1711	630	2113	1291	2412	1346	2196	2162	1238	2291	1061	1404	1163	1933	2321	1668	1467	k__Bacteria (superkingdom); p__Proteobacteria; c__Alphaproteobacteria; o__Rickettsiales; f__SM2D12; g__; s__
FPLS01048085.2.1356	10998	1559	2439	6293	5031	6176	7747	1276	16256	8360	3939	5014	7281	10181	7017	3020	3179	7973	7877	2193	4988	9987	11717	4568	5361	5487	11038	9633	3966	5462	11045	8745	2522	3229	3854	k__Bacteria (superkingdom); p__Dojkabacteria; c__; o__; f__; g__; s__
FPLS01050758.17.1525	2834	781	1323	1410	1138	671	1114	3094	1458	742	3906	3606	2186	2680	3260	1630	1261	989	1973	323	2001	1770	1508	837	2296	2025	3888	4074	2434	1465	2794	2345	2038	1707	1044	k__Bacteria (superkingdom); p__Proteobacteria; c__Gammaproteobacteria; o__Burkholderiales; f__Oxalobacteraceae; g__; s__
FPLS01052981.17.1519	306	191	292	143	193	178	1076	418	256	511	312	467	167	353	505	226	344	123	257	133	510	194	399	341	510	419	252	296	270	642	197	348	516	838	1062	k__Bacteria (superkingdom); p__Bacteroidota; c__Bacteroidia; o__Chitinophagales; f__Chitinophagaceae; g__; s__
FPLS01053370.21.1507	2074	1083	2091	2055	1823	1135	5190	1263	3214	2905	1459	1963	1604	1792	2360	1445	1429	1580	1178	685	3078	2478	2252	2761	2580	3095	2374	2236	1728	2313	1645	1497	1044	1155	1963	k__Bacteria (superkingdom); p__Bacteroidota; c__Bacteroidia; o__Cytophagales; f__Cytophagaceae; g__Cytophaga; s__
FPLS01054062.9.1544	3947	1997	2270	3028	3022	2203	5168	1289	6127	8300	2200	3023	3290	4089	6348	3051	2759	3134	3977	2895	3603	3935	5576	5819	5153	3630	3892	4720	4174	3544	3435	4084	4248	4921	9053	k__Bacteria (superkingdom); p__Bdellovibrionota; c__Oligoflexia; o__0319-6G20; f__; g__; s__
FPLS01056301.16.1552	3278	1865	1896	2274	1813	5119	4368	3003	5746	6091	2890	3173	2852	2698	5008	2271	2604	3422	2131	1756	4648	3376	3843	5309	4638	4702	3470	3424	2924	2579	2975	2351	2105	2001	3197	k__Bacteria (superkingdom); p__Myxococcota; c__Polyangia; o__Polyangiales; f__Polyangiaceae; g__Pajaroellobacter; s__
FPLS01056301.16.1552_2	4228	1184	1547	2979	2073	6847	4758	1560	7132	6373	1920	2349	3072	2772	5385	2045	1865	3746	1954	1719	2602	4829	3950	8938	3768	2636	3615	3511	4180	2251	2801	2136	1724	1903	3015	k__Bacteria (superkingdom); p__Myxococcota; c__Polyangia; o__Polyangiales; f__Polyangiaceae; g__; s__
FPLS01056301.16.1552_2_dd0	14026	7772	8160	9019	7345	21644	17869	14472	20790	13641	11649	12862	11575	10683	10893	9172	11111	11340	6641	4384	19852	13835	13225	20463	18169	22103	13625	14585	9638	9193	11047	8283	8457	6836	8874	k__Bacteria (superkingdom); p__Myxococcota; c__Polyangia; o__Polyangiales; f__Polyangiaceae; g__Pajaroellobacter; s__
FPLS01056888.6.1335	11375	5986	13496	9360	7951	12063	14433	27653	14896	9965	11810	13273	14725	7875	9611	8565	8866	12378	9433	6296	14453	14425	7132	13924	11929	18177	16057	12781	8531	17010	12278	9030	14404	24360	12344	k__Amorphea; p__Lobosa; c__Tubulinea; o__Nolandida; f__Nolandellidae; g__; s__
FPLS01057577.12.1449	689	300	609	164	436	184	474	789	543	943	295	528	257	842	681	567	827	397	878	252	689	386	1229	569	683	1144	495	1025	339	806	428	953	846	1158	978	k__Bacteria (superkingdom); p__Parcubacteria; c__Candidatus Kaiserbacteria; o__; f__; g__; s__
FPLS01058707.1.1600	3125	3605	4082	2276	3508	1051	1822	3398	2219	1620	2701	1902	1736	6833	2476	8268	4893	2374	6269	990	3728	2292	4512	1530	13936	5362	3116	7004	1393	2152	1826	6288	11988	9381	5192	k__SAR; p__Cercozoa; c__Filosa-Sarcomonadea; o__Glissomonadida; f__; g__; s__
FPLS01059242.1.1373	1657	995	1105	1329	951	1801	2001	1421	2316	1578	2048	1445	1337	1850	1831	1789	2003	1459	1389	469	2610	1373	2210	1300	2473	2327	2471	1688	1038	1672	1972	1638	2151	3036	2567	k__Bacteria (superkingdom); p__Bacteroidota; c__Bacteroidia; o__Chitinophagales; f__; g__; s__
FPLS01059908.12.1521	438	350	333	337	399	422	471	70	458	167	432	575	299	632	471	333	575	313	572	44	890	391	1071	291	723	784	541	753	168	448	412	510	639	574	602	k__Bacteria (superkingdom); p__Bacteroidota; c__Bacteroidia; o__Chitinophagales; f__Chitinophagaceae; g__Edaphobaculum; s__
FPLS01060293.16.1518	15813	2640	5558	2333	4113	19021	7645	19774	7173	10378	4369	3453	3813	5089	5805	3602	4148	3142	3838	3253	6984	4350	5982	9113	8136	7755	3930	5580	5693	4519	3600	4616	2734	3099	4601	k__Bacteria (superkingdom); p__Actinobacteriota; c__Actinobacteria; o__Micrococcales; f__Microbacteriaceae; g__Lysinimonas; s__
FPLS01060642.22.1521	2793	1260	1937	666	3159	753	1245	252	926	279	1151	1569	395	6372	503	1989	1682	567	4153	70	2575	879	8467	378	4489	4991	976	8169	268	1169	491	5082	2551	610	477	k__Bacteria (superkingdom); p__Bacteroidota; c__Bacteroidia; o__Chitinophagales; f__; g__; s__
FR667400.1.1377	900	330	564	376	309	1693	984	2386	1016	901	585	570	492	372	599	472	732	504	478	348	834	525	694	590	754	1062	686	467	467	1040	647	585	911	1661	908	k__Bacteria (superkingdom); p__Bacteroidota; c__Bacteroidia; o__Cytophagales; f__Hymenobacteraceae; g__Hymenobacter; s__
FR667426.1.1357_m01	293711	75349	120761	59113	63690	237295	257000	213563	194282	154684	155562	139587	92321	95817	96333	99920	123610	102800	111528	66640	226224	132781	125058	216613	166350	221827	111942	110587	138715	185352	134310	123840	67994	64507	50172	k__Bacteria (superkingdom); p__Cyanobacteria; c__Cyanobacteriia; o__Leptolyngbyales; f__; g__; s__
FR749715.1.1474_2	12370	2518	8609	3410	3906	4650	8341	20680	10191	4705	4743	6091	5497	5213	3888	4573	6987	6676	5148	1929	11072	6602	7117	4594	7270	13301	6787	6156	3399	8639	6555	5951	3739	4862	4806	k__Bacteria (superkingdom); p__Abditibacteriota; c__Abditibacteria; o__Abditibacteriales; f__Abditibacteriaceae; g__Abditibacterium; s__
FR749779.1.1501	201	126	233	287	234	329	684	101	746	530	187	225	260	292	469	153	129	276	271	81	267	592	324	266	293	195	424	427	222	144	364	294	387	181	378	k__Bacteria (superkingdom); p__Gemmatimonadota; c__Gemmatimonadetes; o__Gemmatimonadales; f__Gemmatimonadaceae; g__; s__
FR749792.1.1481	12750	4231	3686	4127	4906	11887	11609	9115	14827	13883	7535	3790	6710	8051	10052	4282	4437	4894	9070	5287	6126	10209	10291	6797	13081	7351	6104	7912	6518	5801	7597	8671	12709	11465	11899	k__Bacteria (superkingdom); p__Armatimonadota; c__Chthonomonadetes; o__Chthomonadales; f__Chthonomonadaceae; g__; s__
FR749792.1.1481_2	3256	1451	1972	1634	1308	6200	6189	4761	4182	4474	3063	2221	2079	2537	3625	1315	2141	1921	2339	1634	2618	2923	2675	2581	4087	3695	2771	2468	2280	3061	2691	2437	2525	2524	2169	k__Bacteria (superkingdom); p__Armatimonadota; c__Chthonomonadetes; o__Chthomonadales; f__Chthonomonadaceae; g__; s__
FR749792.1.1481_2_dd0	2329	956	644	1338	778	4299	3555	1390	3700	3647	2807	1699	2325	2319	3389	933	1518	1741	1489	1398	1379	2849	2104	1862	3556	2112	2945	1737	2157	1787	3353	1816	2898	1696	2263	k__Bacteria (superkingdom); p__Armatimonadota; c__Chthonomonadetes; o__Chthomonadales; f__Chthonomonadaceae; g__Chthonomonas; s__
FR749792.1.1481_2_dd0_dd0	14114	7038	8626	8322	6460	26453	24339	21664	20945	21826	13060	8723	10064	10956	18512	6287	10540	10166	11783	8554	8892	15277	13330	10469	19273	15364	13574	8957	9602	13023	13836	11087	11560	11588	8888	k__Bacteria (superkingdom); p__Armatimonadota; c__Chthonomonadetes; o__Chthomonadales; f__Chthonomonadaceae; g__Chthonomonas; s__
FR749793.1.1465	78494	34868	34061	40375	39084	29344	52454	27118	86415	75743	28652	23909	31665	18325	81265	25843	22965	32227	33896	21709	46085	57837	31358	54084	53944	36818	40404	45875	37333	29038	33973	36467	91091	93716	119446	k__Bacteria (superkingdom); p__Acidobacteriota; c__Acidobacteriae; o__Solibacterales; f__Solibacteraceae; g__Candidatus Solibacter; s__
FR749793.1.1465_2	61433	26003	25697	29747	29374	21902	38748	19940	63385	55182	20036	17445	22865	13305	58969	18851	16992	23417	24209	15449	34344	42101	23329	39937	39791	27093	29175	32944	26993	20890	24019	26268	64415	67376	86121	k__Bacteria (superkingdom); p__Acidobacteriota; c__Acidobacteriae; o__Solibacterales; f__Solibacteraceae; g__Candidatus Solibacter; s__
FR749799.1.1451	114361	34540	30151	62906	52231	39665	95547	23420	150755	105309	53567	38053	91266	79823	72220	46444	28777	77437	94365	45714	47540	108033	84799	61086	86085	47497	82088	77241	52938	53584	107516	85472	11430	7446	8976	k__Bacteria (superkingdom); p__Chloroflexi; c__Ktedonobacteria; o__Ktedonobacterales; f__Ktedonobacteraceae; g__; s__
FR749799.1.1451_2	96949	30299	26312	55189	45215	36494	87248	20971	136254	95693	49031	34276	84710	74413	66728	42239	25542	69648	88393	42217	41748	96744	76578	55936	76192	41851	75237	70220	50153	49167	98865	78028	10844	6849	8105	k__Bacteria (superkingdom); p__Chloroflexi; c__Ktedonobacteria; o__Ktedonobacterales; f__Ktedonobacteraceae; g__; s__
FR749799.1.1451_2_dd0_dd0	161178	50360	44302	90814	74852	58010	133630	32865	220965	153326	75324	56158	124562	109301	106529	68446	42214	112613	130688	62536	69004	159380	123426	89392	123854	68589	114044	107868	74722	74955	149739	118159	15980	10081	12119	k__Bacteria (superkingdom); p__Chloroflexi; c__Ktedonobacteria; o__Ktedonobacterales; f__Ktedonobacteraceae; g__; s__
FR749805.1.1451	8564	2570	1937	2464	2332	8920	6978	4664	7867	6899	3744	2415	2650	3311	5070	1980	2037	2270	2409	1739	3321	4027	4311	3707	8258	3635	4368	3514	3391	3411	3484	4271	9060	5386	5643	k__Bacteria (superkingdom); p__Proteobacteria; c__Alphaproteobacteria; o__Sphingomonadales; f__Sphingomonadaceae; g__; s__
FR749805.1.1451_2	2859	828	607	874	831	3289	3117	1862	2796	2580	1491	921	1107	1600	2162	735	736	832	1374	828	1305	1362	1824	1570	2923	1314	1875	1436	1608	1309	1569	1999	3092	2182	2613	k__Bacteria (superkingdom); p__Proteobacteria; c__Alphaproteobacteria; o__Sphingomonadales; f__Sphingomonadaceae; g__; s__
FR749805.1.1451_2_dd0	10225	2549	2492	2986	2957	8866	8169	6933	8359	7327	4433	3153	3079	4226	6130	2630	2478	3152	3674	1877	4309	4640	6209	4384	8566	4722	5210	4585	3539	4059	4277	5822	8349	5935	5806	k__Bacteria (superkingdom); p__Proteobacteria; c__Alphaproteobacteria; o__Sphingomonadales; f__Sphingomonadaceae; g__; s__
FR749805.1.1451_2_dd0_dd0	17133	5126	3924	5037	4881	17118	14142	8692	14502	13166	7183	4893	4321	5854	9909	3998	3700	4384	4289	3097	6528	7898	8371	7330	16882	7571	8199	6455	6110	6186	6335	7756	17455	10261	10969	k__Bacteria (superkingdom); p__Proteobacteria; c__Alphaproteobacteria; o__Sphingomonadales; f__Sphingomonadaceae; g__; s__
GCIB01001726.46.1730	2701	1717	3255	21537	1652	780	1727	1817	9032	2464	3440	2747	3672	2253	2586	1568	2660	11401	4683	330	14165	11013	2747	2129	4870	5662	80007	3225	1858	3042	16755	1321	2809	3442	1966	k__Amorphea; p__Rotifera; c__Bdelloidea (Rotifera); o__Adinetida; f__; g__; s__
GQ057459.1.1323	1865	276	655	714	896	928	926	1171	911	979	479	552	689	883	993	406	408	590	606	433	897	955	700	1583	703	827	846	825	849	685	540	662	571	513	1260	k__Bacteria (superkingdom); p__Bdellovibrionota; c__Bdellovibrionia; o__Bdellovibrionales; f__Bdellovibrionaceae; g__; s__
GQ116311.1.1374	27510	11758	17891	18957	13004	20887	59855	8411	45224	54980	11878	23177	22806	16825	46594	13382	17019	19254	10906	18366	23142	25473	21728	46548	22049	23602	16485	19379	29318	25683	11901	12810	5499	4358	13079	k__Bacteria (superkingdom); p__Myxococcota; c__Polyangia; o__Polyangiales; f__; g__; s__
GQ339150.1.1519	4221	1603	2789	2696	2739	3932	4813	1321	5128	3753	2064	2259	3311	3602	3170	2029	2534	3242	3585	1353	4172	3623	4139	5899	4249	4109	3836	4498	2824	3591	3172	4194	3543	5133	6412	k__Bacteria (superkingdom); p__Bdellovibrionota; c__Oligoflexia; o__0319-6G20; f__; g__; s__
GQ500837.1.1511	2065	116	115	398	494	489	128	620	1114	647	140	97	478	831	405	257	139	1038	2583	200	384	731	1451	476	369	221	1317	1191	283	148	855	1890	215	296	1419	k__Bacteria (superkingdom); p__Planctomycetota; c__Planctomycetes; o__Gemmatales; f__Gemmataceae; g__; s__
GQ859645.1.1278_m09	89528	27775	38155	20694	21364	81141	88909	81054	66579	62256	59829	46552	34014	35876	40283	38707	44034	34990	41096	26540	79786	42282	43009	75921	60960	73394	40664	38576	55484	68428	48658	45077	25623	26369	20387	k__Bacteria (superkingdom); p__Cyanobacteria; c__Cyanobacteriia; o__Leptolyngbyales; f__; g__; s__
GQ859645.1.1278_m11	180791	57608	85874	42478	45952	150538	163241	156450	129055	123939	101670	94393	55998	56221	84660	80626	88680	71011	64724	44335	158847	84254	80990	148831	115162	144930	65597	65252	90550	113046	80525	72850	40632	44210	33355	k__Bacteria (superkingdom); p__Cyanobacteria; c__Cyanobacteriia; o__Leptolyngbyales; f__; g__; s__
GQ859645.1.1278_m19	228078	64241	101034	49846	53337	183484	193795	172005	155142	130095	111828	110777	64088	66988	84130	85739	98811	83984	76970	48459	182340	105012	98267	170308	134334	174846	80011	78948	101568	129653	96148	87545	48886	50213	37549	k__Bacteria (superkingdom); p__Cyanobacteria; c__Cyanobacteriia; o__Leptolyngbyales; f__Leptolyngbyaceae; g__; s__
GQ995410.1.1790	8496	5319	2472	739	3180	5950	2728	1924	1909	1451	6466	3407	1849	1968	1311	1645	1691	794	1888	797	8015	591	1995	5961	7333	6087	1003	4529	3798	1699	678	2151	1897	1156	3366	k__Amorphea; p__Chytridiomycota; c__Chytridiomycetes; o__Lobulomycetales; f__Lobulomycetaceae; g__; s__
GQ995412.1.1770	9086	3553	3943	4599	5020	6589	6466	9537	11186	27134	4903	3796	5953	6258	16717	6065	3227	6693	6163	8253	4884	6820	8691	12617	10204	5857	6528	7811	11669	4962	7687	7143	2262	3141	3006	k__Amorphea; p__Chytridiomycota; c__Chytridiomycetes; o__Gromochytriales; f__Gromochytriaceae; g__; s__
GQ995427.1.1772	1634	525	833	552	693	1408	563	4696	1020	5964	1118	372	493	497	1438	373	395	464	722	970	861	616	487	1737	1071	531	798	785	1598	627	824	852	645	839	1380	k__Amorphea; p__Chytridiomycota; c__Chytridiomycetes; o__Rhizophydiales; f__Rhizophydiaceae; g__; s__
GQ995433.1.1771	4684	3528	4108	4695	4041	3968	3043	5573	7026	11287	4621	3119	5559	4971	8757	4362	2686	5148	5378	4163	3172	6008	4732	7139	5912	4991	5110	5943	6054	2821	5444	3804	4920	7235	8415	k__Amorphea; p__Chytridiomycota; c__Chytridiomycetes; o__Rhizophydiales; f__Rhizophydiaceae; g__; s__
GQ995433.1.1771_2	4985	2527	2161	4882	4693	5222	3746	3788	9128	51983	3712	2257	5863	5170	26145	3324	2210	6651	7526	14085	3630	6801	4998	19101	4829	1871	7056	7235	17001	4146	8793	6909	2699	5922	16597	k__Amorphea; p__Chytridiomycota; c__Chytridiomycetes; o__Rhizophydiales; f__Rhizophydiaceae; g__; s__
GU117576.1.1768_2	7057	3001	4330	3645	3799	13914	8540	11249	9616	25225	6703	5735	7720	7244	19287	6191	5528	5714	7330	12527	8017	6051	6864	19765	9661	7768	7095	7813	18401	9353	10105	7948	2554	3208	2819	k__Archaeplastida; p__Chlorophyta; c__Chlorophyceae; o__Chlamydomonadales; f__Chlamydomonadales XX; g__; s__
GU117577.1.1793	4215	2158	4002	3014	2338	31572	5701	5958	8948	27381	3913	4085	7386	2745	25967	3803	3665	5717	2874	12410	8224	6808	3053	34095	6893	6095	6588	3150	24479	5011	9525	2876	2085	2526	4464	k__Archaeplastida; p__Chlorophyta; c__Chlorophyceae; o__Chlamydomonadales; f__Chlamydomonadales XX; g__; s__
GU117577.1.1793_2	5192	2188	3957	4064	3275	43439	5822	4615	7928	25136	4604	4812	7387	3581	29991	3764	3494	5511	3363	13407	7586	7054	3666	31389	5742	5265	5778	3309	22138	5195	10694	3471	2172	2913	3785	k__Archaeplastida; p__Chlorophyta; c__Chlorophyceae; o__Chlamydomonadales; f__Chlamydomonadales XX; g__; s__
GU117577.1.1793_2_dd0	6940	2810	5357	4616	4219	39644	7448	8239	10821	30793	5380	4998	9477	4125	30918	4481	4063	6079	3904	14589	9226	8065	4599	37497	8239	6923	7986	4671	29105	6163	12583	4377	3453	4639	5448	k__Archaeplastida; p__Chlorophyta; c__Chlorophyceae; o__Chlamydomonadales; f__Chlamydomonadales XX; g__; s__
GU117577.1.1793_2_dd0_dd0	14325	8202	15986	12993	10821	83337	17472	18048	28189	61201	13716	12989	24289	11492	67583	11405	11278	15939	11901	34448	22165	18984	10857	71726	20349	17140	20462	12103	58766	18671	34229	13419	11659	18678	16232	k__Archaeplastida; p__Chlorophyta; c__Chlorophyceae; o__Chlamydomonadales; f__; g__; s__
GU127727.1.1415	4546	1031	1313	1109	1334	2506	2697	3367	3932	3500	1488	1118	1854	1700	2219	1307	1047	1665	1985	1251	1990	2171	2277	2448	2877	1995	1858	2062	1952	1546	2049	2294	2425	2337	2196	k__Bacteria (superkingdom); p__Proteobacteria; c__Alphaproteobacteria; o__Acetobacterales; f__Acetobacteraceae; g__; s__
GU127731.1.1481	12243	3206	2887	9179	8285	6120	8138	3067	22200	61427	4427	3252	10980	9077	38813	5314	3083	8242	11600	16392	5848	11367	14824	27094	10418	3929	11474	12760	20444	5233	13023	12796	5915	12543	45383	k__Bacteria (superkingdom); p__Bdellovibrionota; c__Oligoflexia; o__0319-6G20; f__; g__; s__
GU305777.1.1486	489	161	234	148	282	230	333	295	393	611	179	206	270	409	430	185	186	302	335	273	375	319	366	410	310	380	386	419	411	291	298	339	165	171	151	k__Bacteria (superkingdom); p__Proteobacteria; c__Alphaproteobacteria; o__Paracaedibacterales; f__Paracaedibacteraceae; g__; s__
GU455193.1.1450	12279	2372	2599	2928	3295	14145	6736	7281	9036	9320	3511	2366	3867	4595	5885	2696	2075	3434	4337	2877	4765	4463	6318	5589	7306	4265	4773	4793	4538	3456	4551	5704	6094	5203	6024	k__Bacteria (superkingdom); p__Proteobacteria; c__Alphaproteobacteria; o__Acetobacterales; f__; g__; s__
GU479975.1.1440_2	3424	984	2624	1174	3189	2626	890	547	1411	931	929	917	2552	1756	2324	1232	1390	1490	1607	415	1443	2003	2084	2685	1429	2091	1699	3398	1138	1027	862	943	1623	1624	4021	k__SAR; p__Ciliophora; c__Oligohymenophorea; o__Scuticociliatia 2 X; f__Scuticociliatia 2 XX; g__; s__
GU598900.1.1516	7295	2490	3358	5309	5319	4154	6168	2211	10707	24830	3241	2950	5710	5894	16560	3797	2895	4768	6369	6973	5149	6244	8187	12886	7106	4540	6935	7832	9364	4290	6651	7129	5259	8379	21773	k__Bacteria (superkingdom); p__Bdellovibrionota; c__Oligoflexia; o__0319-6G20; f__; g__; s__
GU935356.1.2032	14423	20752	12570	2466	3847	28173	21605	73691	20061	79036	44411	14760	14470	7866	62165	41655	28490	7958	11607	20316	57813	10268	11758	47432	29917	25428	5143	7756	34191	34411	14369	14497	7054	14786	11485	k__Bacteria (superkingdom); p__Cyanobacteria; c__Cyanobacteriia; o__Pseudanabaenales; f__; g__; s__
HE587098.1.1346	17402	2634	3324	3032	3833	4857	7468	11825	9513	8397	3684	2309	4663	4555	4791	2995	2315	4686	5617	3668	4208	5957	5964	5456	6569	4469	4258	5223	4425	3766	5044	5948	4670	3328	3052	k__Bacteria (superkingdom); p__Proteobacteria; c__Alphaproteobacteria; o__Acetobacterales; f__Acetobacteraceae; g__; s__
HJ352608.1.1402	1147	345	534	351	475	557	793	1840	708	566	813	603	578	852	612	663	630	482	914	270	1339	557	877	774	1079	1043	715	910	468	919	487	950	815	1118	1313	k__Bacteria (superkingdom); p__Bdellovibrionota; c__Bdellovibrionia; o__Bdellovibrionales; f__Bdellovibrionaceae; g__Bdellovibrio; s__
HJ352608.1.1402_2	3397	1148	1913	1158	1754	1533	2356	5496	2113	1746	2124	2115	1735	2579	1875	1940	2408	1608	2672	772	4264	2011	2972	2333	3133	3612	2269	3020	1250	2568	1359	2712	2806	3586	3784	k__Bacteria (superkingdom); p__Bdellovibrionota; c__Bdellovibrionia; o__Bdellovibrionales; f__Bdellovibrionaceae; g__Bdellovibrio; s__
HM069096.1.1494	2770	1703	1374	2210	2367	1892	2417	699	5411	4517	2367	1872	3242	3547	5270	2684	1790	3756	4162	1522	3127	3641	3971	3731	4306	2395	3939	4121	2267	2276	3617	4302	5001	4794	7760	k__Bacteria (superkingdom); p__Bdellovibrionota; c__Bdellovibrionia; o__Bdellovibrionales; f__Bdellovibrionaceae; g__Bdellovibrio; s__
HM069109.1.1499	3487	444	1727	556	1034	1747	1186	7884	740	853	739	739	569	845	697	627	726	429	461	514	1930	784	597	2283	827	2150	632	920	845	1108	455	474	321	576	1038	k__Bacteria (superkingdom); p__Bdellovibrionota; c__Oligoflexia; o__0319-6G20; f__; g__; s__
HM113065.1.1390	6196	1721	869	4376	2640	4824	3043	1581	14195	16095	2930	1793	5668	4212	11920	3264	2369	7061	4023	4331	2922	7218	6719	9410	5695	2505	6711	5305	6895	1997	5416	4128	2762	3793	5950	k__Bacteria (superkingdom); p__Myxococcota; c__Polyangia; o__Polyangiales; f__; g__; s__
HM135071.1.1736	2944	770	1291	865	1325	1419	1965	18494	2774	5719	2311	676	1441	1428	2114	1206	724	1025	1611	1488	1068	1564	2144	1865	2762	1654	1817	2189	2070	1468	1905	2742	3048	4664	4373	k__Archaeplastida; p__Chlorophyta; c__Mamiellophyceae; o__Monomastigales; f__Monomastigaceae; g__; s__
HM237107.1.1268	2046	633	948	742	964	743	733	3052	973	1042	1172	718	615	1291	882	1661	1177	497	1475	324	1431	1239	1441	812	2479	1259	1385	1531	557	838	831	1529	2246	1995	1212	k__Bacteria (superkingdom); p__Proteobacteria; c__Gammaproteobacteria; o__Burkholderiales; f__Oxalobacteraceae; g__; s__
HM243790.1.1463	2404	531	818	815	930	1283	1196	1312	1849	4567	843	817	1310	1272	2790	904	742	1056	1264	1791	1215	1264	1229	2769	1330	1261	1379	1505	2372	1346	1302	1280	551	714	1297	k__Bacteria (superkingdom); p__Bdellovibrionota; c__Bdellovibrionia; o__Bdellovibrionales; f__Bdellovibrionaceae; g__; s__
HM243790.1.1463_2	1162	535	932	371	554	636	1141	2638	807	728	1404	813	652	1283	636	1126	1293	727	1325	367	1710	795	1133	850	1601	1886	1108	1332	609	1640	845	1167	1978	3732	1201	k__Bacteria (superkingdom); p__Bdellovibrionota; c__Bdellovibrionia; o__Bdellovibrionales; f__Bdellovibrionaceae; g__; s__
HM266973.1.1332	6684	2796	3707	3927	3311	8888	7822	4573	9784	11907	4379	4042	4442	4314	10318	2726	3089	4465	4093	4029	4273	6864	5130	6829	6974	5765	4977	5098	5311	4003	4779	4223	4415	3024	6710	k__Bacteria (superkingdom); p__Armatimonadota; c__Chthonomonadetes; o__Chthomonadales; f__Chthonomonadaceae; g__Chthonomonas; s__
HM266973.1.1332_2_dd0	3226	1392	2227	2261	1703	4938	5447	2541	5045	5849	2592	2653	2321	2497	5205	1565	2236	2461	2128	2092	3127	3465	2779	3569	4101	4383	2796	2724	2938	2651	2663	2244	2750	1828	3602	k__Bacteria (superkingdom); p__Armatimonadota; c__Chthonomonadetes; o__Chthomonadales; f__Chthonomonadaceae; g__Chthonomonas; s__
HM266973.1.1332_2_dd0_dd0	11638	4955	6559	7091	6203	16592	13774	7968	18102	22259	8289	6908	7949	8141	18798	4872	5485	7886	7682	7511	7347	12442	9519	12501	12394	9990	9109	9620	10149	7104	9054	7881	8010	5632	12539	k__Bacteria (superkingdom); p__Armatimonadota; c__Chthonomonadetes; o__Chthomonadales; f__Chthonomonadaceae; g__Chthonomonas; s__
HM269949.1.1376	8231	7430	8483	7486	4396	9024	15113	26120	20160	45700	14116	11274	9286	7265	39587	19338	20513	15103	12288	14685	18961	14107	12455	24954	22386	18144	14861	9166	17807	16102	17353	11038	16909	43901	46166	k__Bacteria (superkingdom); p__Myxococcota; c__Myxococcia; o__Myxococcales; f__; g__; s__
HM269963.1.1375	488	259	415	335	354	535	753	534	517	437	323	360	317	412	441	320	420	359	337	130	703	376	563	651	589	784	452	518	311	605	296	427	445	727	820	k__Bacteria (superkingdom); p__Bdellovibrionota; c__Oligoflexia; o__0319-6G20; f__; g__; s__
HM269963.1.1375_2	4089	1131	1847	2338	2315	2830	3081	1344	5376	9446	1462	1738	2678	2494	6442	1766	1703	2427	2926	2596	2850	3290	4080	6399	3408	2725	3238	3608	3750	2414	2999	3498	2333	4235	8618	k__Bacteria (superkingdom); p__Bdellovibrionota; c__Oligoflexia; o__0319-6G20; f__; g__; s__
HM323377.1.1350	21635	4581	4517	5676	8012	17060	10623	5810	17457	15560	4919	3761	6607	7144	7541	4656	4056	9008	12232	5170	5880	12888	11527	7768	12064	5344	8442	9211	6116	4975	8773	13176	9098	6678	5325	k__Bacteria (superkingdom); p__Planctomycetota; c__Planctomycetes; o__Isosphaerales; f__Isosphaeraceae; g__; s__
HM362449.1.1440	10361	1986	2545	2608	2935	2783	5154	6415	7287	6657	2126	1598	3531	3226	3517	2081	1604	3843	3913	2719	2945	4187	4046	3965	4725	2771	2644	3045	2926	2449	3636	4006	2228	1492	1209	k__Bacteria (superkingdom); p__Proteobacteria; c__Alphaproteobacteria; o__Acetobacterales; f__; g__; s__
HM480190.1.1445	17996	3939	6767	3445	5067	14603	10065	23345	10872	10931	7576	5242	5292	7527	7102	6172	6746	4667	7492	2914	10486	6061	11083	6321	12049	10692	6824	8778	4821	8652	7264	10483	7410	6552	5945	k__Bacteria (superkingdom); p__Proteobacteria; c__Alphaproteobacteria; o__Sphingomonadales; f__Sphingomonadaceae; g__; s__
HM481364.1.1461	4455	1720	1832	1555	1908	1831	2081	7708	3106	3606	3259	2266	2131	2540	3390	3025	2643	1480	2520	1163	4670	2559	2666	2966	5193	3726	3410	3501	2191	2404	2611	2856	3896	4121	4322	k__Bacteria (superkingdom); p__Proteobacteria; c__Gammaproteobacteria; o__Burkholderiales; f__Comamonadaceae; g__; s__
HM556645.1.1321	38578	7785	11313	13384	13122	13387	21128	18547	36765	50087	8965	6967	19656	15845	30051	8656	7433	19010	22909	19295	12221	22518	20817	27950	18474	11251	13943	16552	21119	11748	22944	22537	5741	7229	16375	k__Bacteria (superkingdom); p__Proteobacteria; c__Alphaproteobacteria; o__Acetobacterales; f__Acetobacteraceae; g__; s__
HM856518.1.1453	731	1839	1446	510	435	128	934	2025	1626	188	2893	888	1247	786	177	2022	1666	728	1094	39	1070	1096	791	189	4126	2770	880	856	132	654	445	869	2572	2919	227	k__Bacteria (superkingdom); p__Bdellovibrionota; c__Oligoflexia; o__Silvanigrellales; f__Silvanigrellaceae; g__; s__
HQ010204.1.1310	6369	1223	1417	1676	1914	4793	3040	2343	6199	8974	1281	997	2866	2276	4166	1294	1106	2887	3978	3532	1597	4022	3243	4970	3349	1405	2602	2508	4005	1762	3298	3741	1015	1373	1662	k__Bacteria (superkingdom); p__Planctomycetota; c__Planctomycetes; o__Isosphaerales; f__Isosphaeraceae; g__; s__
HQ119420.1.1526	4050	2271	2679	2749	2961	2808	4360	1537	5282	4061	2819	3035	3168	3672	4889	3663	3109	4117	3198	1508	4116	4737	4764	5190	5892	4303	3804	4396	2654	3393	2739	2914	6120	5430	7311	k__Bacteria (superkingdom); p__Bdellovibrionota; c__Oligoflexia; o__0319-6G20; f__; g__; s__
HQ119740.1.1447	4462	1393	5063	5135	2632	2743	6985	1137	8045	7361	2692	3883	4418	4233	5760	2157	4114	6516	5340	2682	6110	7823	5265	4692	4364	8214	8596	4977	3619	5639	7392	5119	3248	4281	9290	k__Bacteria (superkingdom); p__Bdellovibrionota; c__Oligoflexia; o__0319-6G20; f__; g__; s__
HQ120791.1.1475	1107	452	710	393	442	387	871	950	873	610	552	588	480	526	478	462	624	446	464	178	977	536	569	627	1082	1217	629	618	361	847	539	497	706	822	841	k__Bacteria (superkingdom); p__Proteobacteria; c__Alphaproteobacteria; o__Rickettsiales; f__Rickettsiaceae; g__Rickettsia; s__
HQ121014.1.1490	10949	2005	2197	2780	3388	8011	5461	3314	9419	11247	2892	1623	4631	4328	5246	2195	1839	4545	7172	4365	2765	6474	5370	6150	5940	2504	4801	5107	5077	3157	5749	7600	3990	3481	3316	k__Bacteria (superkingdom); p__Planctomycetota; c__Planctomycetes; o__Isosphaerales; f__; g__; s__
HQ183950.1.1467	97	45	37	49	55	71	147	155	69	39	1505	2218	927	1283	2336	45	64	51	59	21	73	29	76	45	87	303	1730	1897	1612	871	1412	545	38	41	81	k__Bacteria (superkingdom); p__Bacteroidota; c__Bacteroidia; o__Cytophagales; f__Spirosomaceae; g__Flectobacillus; s__
HQ188979.1.1694	2413	3222	8191	1587	1490	15377	13395	18982	3868	12216	9015	14186	3326	2117	12255	7716	14122	2853	2192	6652	21943	2874	2202	19582	10209	15983	3470	2577	16091	18114	4261	2121	5866	7765	3582	k__Archaeplastida; p__Chlorophyta; c__Chlorophyceae; o__Chlamydomonadales; f__Chloromonas; g__Chloromonas polyptera genus incertae sedis; s__
HQ189113.1.1326	40494	73224	44145	7455	11557	88133	61344	242899	64642	271190	150400	47948	46235	21867	220140	147917	96964	26002	36225	67558	190851	33466	35937	157391	95830	84713	13265	24142	110876	109898	46539	44444	22653	48522	37097	k__Bacteria (superkingdom); p__Cyanobacteria; c__Cyanobacteriia; o__Pseudanabaenales; f__Pseudanabaenaceae; g__Pseudanabaena PCC-7429; s__
HQ191313.1.2259	1461	820	1006	2608	949	932	1272	1580	2860	2407	1115	845	1866	1152	1949	989	710	4576	1236	844	1474	3720	1278	1656	2006	1444	5623	1291	1383	1099	2464	992	1183	1390	1148	k__Amorphea; p__Chytridiomycota; c__Chytridiomycetes; o__Rhizophydiales; f__Rhizophydiaceae; g__; s__
HQ327171.1.1488	9034	2123	4710	1664	2837	3322	4617	5854	1979	1198	2222	1827	969	2557	1343	1869	2353	967	2169	432	5446	1989	2713	1355	4385	4299	2076	2637	975	3333	1626	3110	4737	5139	2564	k__Bacteria (superkingdom); p__Bacteroidota; c__Bacteroidia; o__Chitinophagales; f__Chitinophagaceae; g__Ferruginibacter; s__
HQ327212.1.1462	79116	19260	27858	11958	17726	41190	41842	51892	35939	25427	30884	26127	19323	25599	19125	24312	21901	18845	21989	11343	47364	25687	31580	38964	44632	49316	18670	27562	21844	31320	20614	27888	8120	8711	6659	k__Bacteria (superkingdom); p__Cyanobacteria; c__Cyanobacteriia; o__Leptolyngbyales; f__Leptolyngbyaceae; g__; s__
HQ327212.1.1462_2	57878	15249	18577	7257	15034	21305	23627	42652	21683	13207	22054	15559	12839	23251	12448	18738	12562	9750	15958	6006	30622	14085	26686	20593	37310	34345	10021	22941	12105	17957	8619	21486	1736	1976	1975	k__Bacteria (superkingdom); p__Cyanobacteria; c__Cyanobacteriia; o__Leptolyngbyales; f__Leptolyngbyaceae; g__; s__
HQ327213.1.1478	2257	252	761	194	399	1121	649	2553	297	336	548	261	162	315	281	185	207	106	235	113	712	250	353	321	488	1141	370	387	264	399	129	311	315	219	239	k__Bacteria (superkingdom); p__Bacteroidota; c__Bacteroidia; o__Cytophagales; f__Hymenobacteraceae; g__Hymenobacter; s__
HQ327213.1.1478_2	1967	101	533	158	262	1341	470	1662	235	238	510	139	152	291	149	130	140	70	208	116	516	127	253	386	304	811	236	283	203	320	109	238	220	180	300	k__Bacteria (superkingdom); p__Bacteroidota; c__Bacteroidia; o__Cytophagales; f__Hymenobacteraceae; g__; s__
HQ327268.1.1502	8199	3413	6214	1604	3849	4751	5812	24033	5163	7174	4957	3333	2886	3540	4867	4881	4111	1881	4809	2656	6987	2805	5645	4084	8668	7602	2627	5492	3553	6062	3790	6305	10494	9718	6686	k__Bacteria (superkingdom); p__Proteobacteria; c__Gammaproteobacteria; o__Burkholderiales; f__Comamonadaceae; g__Polaromonas; s__
HQ438116.1.1414	4017	1586	2581	1978	2176	2343	3516	2837	5001	8716	2297	2187	2468	3003	5393	2400	2426	2509	2578	2275	3055	2697	3198	4728	4017	2948	2440	3091	4084	3181	2792	2506	1987	1583	1460	k__SAR; p__Ochrophyta; c__Chrysophyceae; o__Chrysophyceae X; f__Chrysophyceae Clade-D; g__Chrysophyceae Clade-D X; s__
HQ595189.1.1482	15620	4651	8675	6069	5297	12810	12186	24979	12605	16424	8973	4613	8294	7442	13204	5660	5381	4989	7728	8012	12299	7062	8856	12227	10586	8813	7430	6109	9439	9379	9613	10133	9491	11954	13163	k__Bacteria (superkingdom); p__Bacteroidota; c__Bacteroidia; o__Sphingobacteriales; f__Sphingobacteriaceae; g__Solitalea; s__
HQ595189.1.1482_2	30381	9024	17559	11651	10339	23976	24076	47370	24573	31804	17093	9303	15672	13809	25536	11142	10527	9976	14146	14818	24186	14542	17238	24221	20431	18104	14127	12156	17526	17674	18236	18378	17165	22046	23928	k__Bacteria (superkingdom); p__Bacteroidota; c__Bacteroidia; o__Sphingobacteriales; f__Sphingobacteriaceae; g__Solitalea; s__
HQ595190.1.1477	17080	1053	4850	1554	2909	9075	3157	12296	1703	1298	3115	923	931	1812	849	963	1033	574	1117	712	3248	1519	1659	2951	2401	5687	1518	1697	1321	1665	610	1332	1596	1186	1988	k__Bacteria (superkingdom); p__Bacteroidota; c__Bacteroidia; o__Cytophagales; f__Hymenobacteraceae; g__Hymenobacter; s__
HQ595194.1.1471	840	190	411	112	398	489	418	1265	234	354	297	311	104	259	220	188	242	96	142	113	416	122	234	227	519	515	136	269	202	339	139	178	315	212	226	k__Bacteria (superkingdom); p__Saccharimonadia; c__Saccharimonadales class incertae sedis; o__Saccharimonadales; f__; g__; s__
HQ595198.1.1492	4655	3886	6142	3241	3204	3775	5832	8487	5451	3707	4475	3171	2877	3311	3058	3215	4778	2618	3488	1487	6602	4483	3613	2637	7444	5788	3911	4029	2254	6374	4891	4865	13205	16404	7842	k__Bacteria (superkingdom); p__Bacteroidota; c__Bacteroidia; o__Chitinophagales; f__Chitinophagaceae; g__Ferruginibacter; s__
HQ595198.1.1492_2	9602	8539	13243	6796	6838	8445	12788	18584	12781	8597	9861	6801	5970	6634	7177	7036	10439	5721	7404	3345	14965	10330	7538	5843	17036	12565	8309	8429	5046	13430	10960	10205	28417	33532	16941	k__Bacteria (superkingdom); p__Bacteroidota; c__Bacteroidia; o__Chitinophagales; f__Chitinophagaceae; g__Ferruginibacter; s__
HQ595211.1.1461_2	13954	2374	3237	3450	3575	2882	6721	5882	10348	9773	2899	2256	6611	5877	5525	2835	2428	6512	7637	5244	3559	7014	6758	6017	6084	3688	4314	5001	5026	3915	7787	7294	774	629	782	k__Bacteria (superkingdom); p__Proteobacteria; c__Alphaproteobacteria; o__Acetobacterales; f__Acetobacteraceae; g__; s__
HQ595211.1.1461_2_dd0	30993	5121	6630	7085	7818	7870	12355	11228	22148	20154	5291	4154	10739	9058	10502	5539	3935	11218	12711	8991	6846	14184	11890	11696	11779	6710	7519	8945	8706	6376	12317	12383	3317	2118	2849	k__Bacteria (superkingdom); p__Proteobacteria; c__Alphaproteobacteria; o__Acetobacterales; f__Acetobacteraceae; g__Acidiphilium; s__
HQ595212.1.1494	1804	429	862	623	875	608	802	2040	847	515	1042	821	707	1113	757	866	692	512	1747	284	1367	864	966	713	1317	1102	1205	1376	638	674	844	1494	823	690	814	k__Bacteria (superkingdom); p__Proteobacteria; c__Gammaproteobacteria; o__Burkholderiales; f__Oxalobacteraceae; g__; s__
HQ595214.1.1495	306	231	109	88	114	705	200	1188	210	5666	307	177	136	278	3018	499	172	116	524	1379	233	143	401	3870	868	207	251	311	1973	198	287	373	1877	1504	13869	k__Bacteria (superkingdom); p__Proteobacteria; c__Gammaproteobacteria; o__Burkholderiales; f__Nitrosomonadaceae; g__Ellin6067; s__
HQ595219.1.1514_2	4110	1235	1897	1877	1995	1941	3612	1543	3951	7010	1579	2184	2338	2687	4675	2194	2166	2392	2888	2471	2953	2762	3640	4129	3410	3242	3163	3261	3271	2554	2768	2720	3091	3863	7183	k__Bacteria (superkingdom); p__Bdellovibrionota; c__Oligoflexia; o__0319-6G20; f__; g__; s__
HQ595225.1.1340_2	37836	3804	3464	4273	17088	3630	5127	71100	12792	18633	22549	1786	11773	12786	6129	11953	1434	4093	13346	4736	4225	10649	29317	8280	31186	3385	11735	29868	8335	2924	15434	32949	11246	14781	4932	k__Archaeplastida; p__Streptophyta; c__Zygnemophyceae; o__Zygnematales; f__; g__; s__
HQ595226.1.1448_2	437706	155953	211348	313098	248738	225606	513141	242777	675668	803708	275276	238937	426720	404464	589467	242758	274824	398033	422191	336941	352740	441503	438704	548221	421409	350023	447233	388675	377306	353859	444758	368418	144022	184249	252907	k__Bacteria (superkingdom); p__Chloroflexi; c__Anaerolineae; o__SBR1031; f__; g__; s__
HQ595226.1.1448_m23	52972	20309	24896	42053	31797	26828	65352	26827	79255	89311	30341	28183	46339	45888	68545	27758	32729	44596	46292	35667	40115	45320	49277	60201	48122	37794	50360	41109	43784	39743	46716	41044	15760	20080	27999	k__Bacteria (superkingdom); p__Chloroflexi; c__Anaerolineae; o__SBR1031; f__; g__; s__
HQ595227.1.1470	640	146	131	276	241	373	404	190	655	429	194	127	311	265	234	240	106	528	334	154	231	388	363	299	713	153	471	293	232	201	459	337	188	158	125	k__Bacteria (superkingdom); p__Planctomycetota; c__Planctomycetes; o__Isosphaerales; f__Isosphaeraceae; g__Tundrisphaera; s__
HQ599031.1.1456	4412	1139	1513	1169	1690	4299	2582	3645	2634	2482	1470	1098	1271	1714	1930	967	1044	1219	1559	953	1770	1586	2048	2894	2963	1464	1392	1678	1707	1154	1482	1713	1882	1517	2889	k__Bacteria (superkingdom); p__Acidobacteriota; c__Acidobacteriae; o__Acidobacteriales; f__Acidobacteriaceae (Subgroup 1); g__; s__
HQ622721.1.1458	46690	11703	15943	17464	18751	10281	26127	23557	43262	41493	10801	9753	24240	21506	24120	12326	9937	27603	27525	19344	14344	27769	25710	23641	23697	15292	15381	18460	18252	13955	27803	25385	2135	1603	1752	k__Bacteria (superkingdom); p__Proteobacteria; c__Alphaproteobacteria; o__Acetobacterales; f__Acetobacteraceae; g__; s__
HQ622721.1.1458_2	18605	4391	5522	6319	6515	3924	10120	9199	15938	14575	4109	3465	8870	8242	8067	4272	3540	9347	10334	6930	5379	9507	9520	8468	8864	5476	6099	6991	7102	5446	10152	9605	1491	1090	952	k__Bacteria (superkingdom); p__Proteobacteria; c__Alphaproteobacteria; o__Acetobacterales; f__Acetobacteraceae; g__Acidiphilium; s__
HQ622726.1.1480	15993	727	1539	947	2302	11235	2481	3996	3244	2188	956	869	1767	2114	1264	622	795	1302	1575	1243	2235	2336	2062	4667	1847	2342	1541	2215	2477	1114	1067	1688	722	499	1358	k__Bacteria (superkingdom); p__Deinococcota; c__Deinococci; o__Deinococcales; f__Deinococcaceae; g__Deinococcus; s__
HQ622729.1.1448_2	59596	14327	22091	23799	22448	39606	40719	50630	73241	145894	20541	11634	38104	21497	83673	16683	12407	24852	38780	48230	32223	39632	33648	90133	29929	18724	26901	33138	69264	25458	39576	43508	32157	42622	92915	k__Bacteria (superkingdom); p__Proteobacteria; c__Alphaproteobacteria; o__Acetobacterales; f__Acetobacteraceae; g__Acidiphilium; s__
HQ622732.1.1464	1651	35	117	52	268	1889	125	408	80	55	75	90	46	162	46	28	73	45	53	29	244	54	96	225	108	139	144	172	106	70	40	70	77	48	124	k__Bacteria (superkingdom); p__Deinococcota; c__Deinococci; o__Deinococcales; f__Deinococcaceae; g__Deinococcus; s__
HQ622735.1.1482	25303	5328	7735	9098	9504	29309	20748	15058	25799	28682	7364	6589	10675	10866	19022	5844	7602	10776	13029	9366	9183	15478	14693	17479	16100	10398	13095	14339	12598	9383	12766	15746	10919	11628	22643	k__Bacteria (superkingdom); p__Armatimonadota; c__Armatimonadia; o__Armatimonadales; f__; g__; s__
HQ622735.1.1482_2	9744	1854	2819	3259	3336	10650	7546	4827	8988	8342	2182	2411	3484	3603	6055	1962	2800	3625	3998	2672	3506	4976	5028	5629	5519	3805	4432	4499	3947	3211	3912	5082	3862	4136	7836	k__Bacteria (superkingdom); p__Armatimonadota; c__Armatimonadia; o__Armatimonadales; f__; g__; s__
HQ622735.1.1482_2_dd0	12255	2718	4061	5138	5009	14580	10964	7460	13226	14484	4174	3452	6213	6501	10090	3026	4037	5523	7527	5293	4715	7890	7811	9048	8407	5387	7701	8304	7529	5393	7493	9038	6006	6650	12665	k__Bacteria (superkingdom); p__Armatimonadota; c__Armatimonadia; o__Armatimonadales; f__; g__; s__
HQ622736.1.1513	6982	4844	8668	6620	4016	3673	15212	9611	15868	16072	9444	13719	8353	7911	12755	10786	19073	11320	10312	4667	17942	10669	12306	9250	15230	20698	13292	9478	6115	15614	15085	9181	15805	27136	17694	k__Bacteria (superkingdom); p__Myxococcota; c__Myxococcia; o__Myxococcales; f__Anaeromyxobacteraceae; g__Anaeromyxobacter; s__
HQ622736.1.1513_2	4294	3131	5932	4211	2632	2384	9638	6153	9765	9464	5407	8753	4714	4634	8192	6955	12223	7189	5983	2659	11176	6589	7561	5709	9561	13131	7772	5530	3365	9252	8644	5386	9658	15877	9966	k__Bacteria (superkingdom); p__Myxococcota; c__Myxococcia; o__Myxococcales; f__Anaeromyxobacteraceae; g__Anaeromyxobacter; s__
HQ622736.1.1513_2_dd0	6682	4429	8401	5824	3648	3545	14633	9653	14398	14182	9122	12736	7922	7700	11532	9898	17974	10088	9855	4329	16807	9978	11375	8464	14331	19300	12605	8775	5709	15232	14248	8918	15821	26214	17228	k__Bacteria (superkingdom); p__Myxococcota; c__Myxococcia; o__Myxococcales; f__Anaeromyxobacteraceae; g__Anaeromyxobacter; s__
HQ622741.1.1448	2850	1344	1592	1541	873	5094	3529	7112	3929	2690	2866	1264	1841	1795	1788	1684	1853	1691	1904	830	2917	2074	2079	1796	4026	2643	3283	1583	1474	2334	3077	2358	2954	3475	1956	k__Bacteria (superkingdom); p__Proteobacteria; c__Alphaproteobacteria; o__Sphingomonadales; f__Sphingomonadaceae; g__Rhizorhapis; s__
HQ622741.1.1448_2	13828	7308	9264	7400	4816	28151	17105	41786	19468	16393	15174	7317	8682	8575	10467	9316	11634	8563	9481	5030	15301	11186	10605	10453	20659	15412	14446	8046	7155	12976	15220	11255	15789	18816	10615	k__Bacteria (superkingdom); p__Proteobacteria; c__Alphaproteobacteria; o__Sphingomonadales; f__Sphingomonadaceae; g__Rhizorhapis; s__
HQ622748.1.1450	10711	2738	3695	4015	4014	2724	6355	6717	9506	8423	2577	2345	4809	4929	4773	2710	2324	5362	6164	3908	3522	5489	5706	4541	5199	3678	3482	4317	4070	3402	5559	5996	852	676	506	k__Bacteria (superkingdom); p__Proteobacteria; c__Alphaproteobacteria; o__Acetobacterales; f__Acetobacteraceae; g__; s__
HQ622748.1.1450_2	31268	5475	7334	7129	8379	10565	14436	19256	21216	21522	6114	4790	11240	9855	11425	5695	4666	11846	12804	10053	8136	13333	12082	13874	12602	8129	7889	9796	9951	6844	12713	12606	3581	2565	3065	k__Bacteria (superkingdom); p__Proteobacteria; c__Alphaproteobacteria; o__Acetobacterales; f__Acetobacteraceae; g__; s__
HQ622748.1.1450_2_dd0	25224	5303	7357	7687	8241	6179	13283	13153	20024	19168	5458	4483	10840	9769	10632	5453	4566	11854	12337	8489	7089	12495	11905	11039	11001	7480	7407	9214	8455	6727	12303	11724	2095	1613	1643	k__Bacteria (superkingdom); p__Proteobacteria; c__Alphaproteobacteria; o__Acetobacterales; f__Acetobacteraceae; g__; s__
HQ622751.1.1477	93413	14304	21422	25760	25100	68914	72071	46879	100533	96868	24457	20227	40287	34571	51262	17121	23191	37042	45677	34516	23617	50109	43407	55701	49752	31286	41394	42928	40672	28730	45771	53797	18290	25916	24126	k__Bacteria (superkingdom); p__Armatimonadota; c__Armatimonadia; o__Armatimonadales; f__; g__; s__
HQ622751.1.1477_2	70339	9005	12177	18311	15955	54492	47640	27820	71415	70318	15038	13496	29724	25132	37155	11432	15519	27702	32148	26007	14756	33172	31488	43426	32712	19419	28652	28800	30713	18956	32075	39024	7644	10680	13754	k__Bacteria (superkingdom); p__Armatimonadota; c__Armatimonadia; o__Armatimonadales; f__; g__; s__
HQ622751.1.1477_2_dd0	54863	8144	12738	14361	13857	40205	40679	28702	53589	49832	12727	10901	20156	17601	26767	8837	12244	19362	23443	17484	12974	26338	22781	28028	26842	17290	21044	22188	20305	15116	22388	28294	10896	15497	13478	k__Bacteria (superkingdom); p__Armatimonadota; c__Armatimonadia; o__Armatimonadales; f__; g__; s__
HQ622753.1.1475	136	161	187	81	87	474	297	495	242	312	468	435	155	224	487	182	245	102	130	93	384	118	140	362	394	326	298	387	370	316	248	155	236	367	246	k__Bacteria (superkingdom); p__Firmicutes; c__Clostridia; o__Clostridiales; f__Clostridiaceae; g__Clostridium sensu stricto 12; s__
HQ622755.1.1514	555	176	434	307	302	249	495	321	553	228	182	431	340	406	239	274	476	744	461	71	822	460	565	401	438	680	725	447	150	428	347	395	409	469	594	k__Bacteria (superkingdom); p__Bdellovibrionota; c__Oligoflexia; o__0319-6G20; f__; g__; s__
HQ622755.1.1514_2	1212	315	698	632	570	535	747	676	1089	336	322	655	894	964	473	450	854	1628	1083	145	1521	1036	884	654	615	1427	1846	1091	268	851	903	864	751	823	1257	k__Bacteria (superkingdom); p__Bdellovibrionota; c__Oligoflexia; o__0319-6G20; f__; g__; s__
HQ674817.1.1470	54244	13754	19286	20798	22675	13407	32519	30742	55829	54554	15069	13263	31208	27697	33095	17085	13493	37143	35902	25135	19097	37184	34477	31537	31314	20519	22216	26551	25064	18905	39009	34809	5317	4845	4223	k__Bacteria (superkingdom); p__Proteobacteria; c__Alphaproteobacteria; o__Acetobacterales; f__; g__; s__
HQ674869.1.1476	6607	2821	3915	2375	2596	6594	6744	15351	7702	6578	5223	3403	3317	5252	4797	3966	3710	3975	3795	1674	5599	3627	7716	3960	9273	6878	4974	5242	3431	4607	4878	5853	9580	13462	8487	k__Bacteria (superkingdom); p__Actinobacteriota; c__Actinobacteria; o__Frankiales; f__Frankiaceae; g__; s__
HQ674891.1.1485_2	58756	9164	13167	17211	17068	38867	44383	31719	61919	56755	19270	15524	30712	27798	35020	12030	15624	25869	34687	22110	18164	34997	36507	31421	34322	22589	35330	35788	29494	23304	35379	42582	19464	25209	26809	k__Bacteria (superkingdom); p__Armatimonadota; c__Armatimonadia; o__Armatimonadales; f__; g__; s__
HQ674913.1.1479	3178	583	695	794	934	2861	1641	1173	2749	4141	612	519	1329	1072	1966	726	567	1336	1633	1495	861	1670	1461	2591	1652	677	1167	1140	1773	847	1451	1623	470	630	866	k__Bacteria (superkingdom); p__Planctomycetota; c__Planctomycetes; o__Isosphaerales; f__Isosphaeraceae; g__; s__
HQ888698.1.1717	30684	5051	5734	9794	6752	6584	13031	4659	8181	2915	7187	7467	6722	9674	2902	6353	7202	5472	3815	2140	10260	12445	8138	18467	6069	14156	19258	13714	17467	10159	4087	5496	1610	2684	1988	k__Amorphea; p__Blastocladiomycota; c__Blastocladiomycetes; o__Blastocladiales; f__Blastocladiaceae; g__Blastocladiella; s__
JF028528.1.1344_2	3624	2525	1847	6271	2611	2676	4305	584	11988	3294	4960	4895	7548	6990	5945	5402	5107	10609	5734	884	5874	8012	7484	4266	8413	5573	14920	8288	2473	3732	11601	6479	6250	5481	10260	k__Bacteria (superkingdom); p__Bacteroidota; c__Bacteroidia; o__Cytophagales; f__Spirosomaceae; g__; s__
JF145449.1.1373_2	3387	973	3122	4458	2350	853	2712	918	7637	1076	1129	2878	5253	5027	2083	1946	5498	14890	6866	368	6855	6798	5884	1944	2590	7159	12541	5949	829	3893	6649	5216	3170	4160	7011	k__Bacteria (superkingdom); p__Bdellovibrionota; c__Oligoflexia; o__0319-6G20; f__; g__; s__
JF168907.1.1331_2	20355	3874	6776	4560	5613	16760	21883	21192	16367	18140	5508	5853	6261	6331	10438	4101	6163	6436	8584	6044	8903	9148	7986	9099	12133	8775	7706	8420	7677	9826	6729	9750	5064	6155	5801	k__Bacteria (superkingdom); p__Armatimonadota; c__Armatimonadia; o__Armatimonadales; f__; g__; s__
JF174665.1.1354_2	9172	4915	9208	5874	5803	8616	15838	4017	9098	4594	7310	13030	5336	8776	7088	6427	14366	6544	7842	1534	18458	9677	8673	9984	9293	23296	9538	11501	5197	10846	5514	6028	6138	5996	10359	k__Bacteria (superkingdom); p__Bacteroidota; c__Bacteroidia; o__Sphingobacteriales; f__env.OPS 17; g__; s__
JF175210.1.1374	3809	1366	3587	2772	2684	3346	4780	1031	4740	3095	1527	2537	2540	2865	2269	1665	2645	2848	2880	918	4376	3531	3850	5284	3490	4765	3483	3802	2331	3543	2593	3527	2500	4020	5314	k__Bacteria (superkingdom); p__Bdellovibrionota; c__Oligoflexia; o__0319-6G20; f__; g__; s__
JF177852.1.1312	4971	873	965	1276	1253	1196	2317	1712	3058	2648	634	650	1383	1361	1346	694	662	1582	1696	1134	1164	1806	1828	1711	1757	965	1071	1143	1250	1003	1658	1844	446	333	427	k__Bacteria (superkingdom); p__Proteobacteria; c__Alphaproteobacteria; o__Acetobacterales; f__; g__; s__
JF198859.1.1337	3117	672	1267	964	1114	3677	3023	7763	2338	3143	880	935	932	1008	2488	648	918	799	1148	969	1210	1336	1285	1958	1845	1274	1273	1412	1577	1309	921	1380	954	754	1779	k__Bacteria (superkingdom); p__Armatimonadota; c__Armatimonadia; o__Armatimonadales; f__; g__; s__
JF204083.1.1375	470	121	337	184	292	365	391	372	264	132	145	304	148	260	138	118	251	261	185	59	615	230	250	372	275	464	296	272	117	348	158	182	263	195	347	k__Bacteria (superkingdom); p__Bdellovibrionota; c__Oligoflexia; o__0319-6G20; f__; g__; s__
JF219497.1.1337_2	8898	1589	2409	2482	2408	8160	7276	4493	8886	7214	2348	2410	3517	3479	4354	1783	2826	3279	4124	2648	3225	4316	4498	4944	5455	4061	4126	4030	3770	3381	3880	5178	2814	3635	3333	k__Bacteria (superkingdom); p__Armatimonadota; c__Armatimonadia; o__Armatimonadales; f__; g__; s__
JF219497.1.1337_2_dd0	7459	1283	1782	2356	1939	7163	6099	3371	8101	7070	1940	2030	3222	3253	4358	1465	2125	3024	3859	2634	2591	3690	4094	4354	4501	3048	3587	3548	3508	2720	3715	4544	1733	2347	2457	k__Bacteria (superkingdom); p__Armatimonadota; c__Armatimonadia; o__Armatimonadales; f__; g__; s__
JF428959.1.1504	539	1307	1065	1580	690	667	1548	2639	1756	3575	2612	1777	1244	1436	5379	2713	2776	1305	940	1440	2456	2521	1064	2742	3024	2805	2500	1600	2303	1399	1818	875	2641	3331	4706	k__Bacteria (superkingdom); p__Bacteroidota; c__Bacteroidia; o__Cytophagales; f__Cytophagaceae; g__Cytophaga; s__
JF429084.1.1480	30148	4671	4931	9216	8984	14637	17304	12971	33123	24269	8510	7439	13688	15679	18241	6160	6913	14000	19109	8234	9259	17994	24295	11685	17374	9439	20040	18476	12631	10306	17617	24846	9936	9966	15244	k__Bacteria (superkingdom); p__Armatimonadota; c__Armatimonadia; o__Armatimonadales; f__; g__; s__
JN023102.1.1455	6285	1425	1936	1532	2441	5929	3321	4625	3201	2982	1941	1355	1685	2371	2217	1278	1268	1632	1905	1161	2432	1904	2836	3931	3760	2051	1806	2299	2172	1474	1929	2420	2184	1670	3146	k__Bacteria (superkingdom); p__Acidobacteriota; c__Acidobacteriae; o__Acidobacteriales; f__Acidobacteriaceae (Subgroup 1); g__; s__
JN023224.1.1502	8773	3879	4987	4114	3470	30217	12382	4931	12909	16891	5293	7465	5363	5829	13145	5413	6999	7427	5233	3810	10600	5108	8774	17216	10677	12433	7228	7124	7441	7329	6589	5220	8175	7749	15894	k__Bacteria (superkingdom); p__Myxococcota; c__Polyangia; o__Haliangiales; f__Haliangiaceae; g__Haliangium; s__
JN023578.1.1454_2	32638	9358	11250	13155	13225	30380	32154	14302	26540	40122	13641	11320	13605	14265	24099	10302	10151	12211	11915	13622	15722	14935	16654	29236	22448	17480	17527	15364	18774	14829	15740	13322	21157	23263	31773	k__Bacteria (superkingdom); p__; c__; o__; f__; g__; s__
JN023810.1.1504	4006	3653	4332	3786	2425	4601	9615	12486	9458	21357	7457	6962	4854	4305	18197	9485	10228	7220	6283	7396	10723	6946	6948	12382	11600	10546	7662	5327	9177	9056	8519	5524	9124	22042	22270	k__Bacteria (superkingdom); p__Myxococcota; c__Myxococcia; o__Myxococcales; f__; g__; s__
JN023851.1.1453	4394	900	1250	963	1782	4157	2598	2747	1921	1778	1262	956	1040	1606	1299	797	894	1021	1318	815	1818	1272	1986	2574	2377	1599	1177	1639	1448	1013	1236	1575	1767	1244	2498	k__Bacteria (superkingdom); p__Acidobacteriota; c__Acidobacteriae; o__Acidobacteriales; f__Acidobacteriaceae (Subgroup 1); g__; s__
JN023851.1.1453_2	5768	1279	1672	1396	2061	5337	3122	3589	2913	2713	1656	1243	1532	2160	1983	1192	1251	1396	1824	1200	2217	1629	2589	3202	3288	2040	1595	2196	1856	1364	1686	2182	2118	1416	2824	k__Bacteria (superkingdom); p__Acidobacteriota; c__Acidobacteriae; o__Acidobacteriales; f__Acidobacteriaceae (Subgroup 1); g__Granulicella; s__
JN023851.1.1453_2_dd0	28892	6325	8190	6993	10997	28012	15063	21087	15133	14390	9374	6106	8629	11344	10156	5960	6205	7602	10129	6468	11284	9495	13821	18706	17955	9806	8979	11783	10023	7222	9643	11794	12631	9281	18482	k__Bacteria (superkingdom); p__Acidobacteriota; c__Acidobacteriae; o__Acidobacteriales; f__Acidobacteriaceae (Subgroup 1); g__Granulicella; s__
JN038860.1.1509	436	164	226	104	218	162	225	223	200	167	167	303	122	182	152	275	242	166	143	61	641	178	224	204	400	415	261	277	128	227	118	183	303	200	273	k__Bacteria (superkingdom); p__Bdellovibrionota; c__Oligoflexia; o__0319-6G20; f__; g__; s__
JN038860.1.1509_2	1074	437	861	948	647	466	907	401	1798	383	470	949	1306	1385	550	786	1479	3116	1717	123	2010	1701	1460	640	1031	1970	3158	1619	270	1142	1683	1391	1201	1313	1937	k__Bacteria (superkingdom); p__Bdellovibrionota; c__Oligoflexia; o__0319-6G20; f__; g__; s__
JN090879.1.1859	1499	1150	1334	1785	1672	5695	911	1462	7639	4118	1843	905	5528	2792	3800	2332	856	4322	5852	2438	1334	2847	2982	3578	5336	1637	6320	3500	2923	1407	5223	4443	1783	2005	1247	k__Amorphea; p__Choanoflagellida (phylum); c__Choanoflagellatea; o__Craspedida; f__Salpingoecidae Group C1; g__Salpingoecidae Group C1 X; s__
JN232915.1.1483	32	35	56	48	29	56	74	37	81	39	6085	8135	3729	4263	8249	139	164	121	37	11	88	43	65	56	102	1188	6121	6966	5608	2883	5375	1725	32	73	74	k__Bacteria (superkingdom); p__Bacteroidota; c__Bacteroidia; o__Flavobacteriales; f__Flavobacteriaceae; g__Flavobacterium; s__
JN255786.1.1529	2153	574	830	566	993	673	1233	820	1487	2577	656	739	810	1030	1444	608	793	681	1145	929	911	913	1268	1227	1260	1160	875	1211	1051	1121	905	1201	1261	1106	438	k__Bacteria (superkingdom); p__Saccharimonadia; c__Saccharimonadales class incertae sedis; o__Saccharimonadales; f__LWQ8; g__; s__
JN391753.1.1499	5446	3039	5766	2083	2150	3869	6149	18152	6016	8214	6702	3773	3502	3304	7207	5792	6086	3131	4463	3542	7984	4384	4281	4706	7793	7869	4759	3970	4388	6552	5285	4997	9289	15332	10722	k__Bacteria (superkingdom); p__Proteobacteria; c__Gammaproteobacteria; o__; f__; g__; s__
JN391978.1.1492	1107	626	969	435	521	703	1162	3318	1010	1395	3024	3198	1680	1906	3689	983	1171	508	773	434	1428	664	816	760	1498	1770	2550	3001	2371	1802	2241	1494	1612	2041	949	k__Bacteria (superkingdom); p__Proteobacteria; c__Gammaproteobacteria; o__Burkholderiales; f__Comamonadaceae; g__Sphaerotilus; s__
JN391978.1.1492_2	4618	2849	9696	1184	1766	2478	3406	26392	2078	2087	6006	2947	1567	1977	2343	5112	4321	976	1982	765	8291	2074	1964	2455	5279	7621	2291	2552	1884	4258	2071	2787	4799	7400	2109	k__Bacteria (superkingdom); p__Proteobacteria; c__Gammaproteobacteria; o__Burkholderiales; f__Comamonadaceae; g__; s__
JN565280.1.1334	530501	161987	197965	94016	144137	344325	320924	281392	279179	212531	270448	213457	150105	225202	168132	203521	181715	140836	177333	86490	377471	192915	257327	317855	374763	410677	147165	239719	181972	242666	145719	223505	56341	52744	42916	k__Bacteria (superkingdom); p__Cyanobacteria; c__Cyanobacteriia; o__Cyanobacteriales; f__Nostocaceae; g__; s__
JN679179.1.1521_2	18469	7309	9076	12950	9100	14878	33959	5627	35500	45259	9892	13582	17229	17155	40885	11027	11030	17213	14678	13717	13935	18575	21712	34105	17904	13637	16917	17979	23232	13939	15223	14574	6917	6428	19047	k__Bacteria (superkingdom); p__Myxococcota; c__Polyangia; o__Polyangiales; f__; g__; s__
JN867656.1.1349	1532	318	99	367	351	517	245	609	1099	579	535	118	539	1006	426	843	203	803	1781	209	402	780	1380	449	1244	263	1772	1177	400	172	962	1598	685	570	938	k__Bacteria (superkingdom); p__Planctomycetota; c__Planctomycetes; o__Gemmatales; f__Gemmataceae; g__Telmatocola; s__
JN867656.1.1349_2	7715	1657	883	2364	2045	3211	2350	6928	7585	6440	2998	1170	4561	4765	4018	3866	1627	5373	9020	3148	2987	5743	6686	3390	6206	2690	7825	5506	3360	2372	5836	7612	3555	3242	5797	k__Bacteria (superkingdom); p__Planctomycetota; c__Planctomycetes; o__Gemmatales; f__Gemmataceae; g__Telmatocola; s__
JN867708.1.1336	3120	562	584	807	970	2521	1771	1151	2982	4499	782	494	1743	1373	2050	628	556	1384	2243	2078	760	1871	1501	2565	1681	713	1372	1353	2303	1073	1875	2127	643	816	1132	k__Bacteria (superkingdom); p__Planctomycetota; c__Planctomycetes; o__Isosphaerales; f__Isosphaeraceae; g__Tundrisphaera; s__
JN867708.1.1336_2	9317	1716	2168	2372	2763	8003	4504	3493	8369	13648	1941	1422	4274	3263	6143	1888	1599	4118	5433	5487	2423	5576	4279	7896	4727	2104	3642	3619	5892	2713	4917	5414	1656	2239	2934	k__Bacteria (superkingdom); p__Planctomycetota; c__Planctomycetes; o__Isosphaerales; f__Isosphaeraceae; g__Tundrisphaera; s__
JN868773.1.1523	3928	1153	2147	1089	1624	1509	1681	5564	2001	1718	2622	1238	1053	1924	1156	2591	2087	959	2441	416	2847	1846	2025	1674	3791	2943	2266	2223	1009	1614	1626	2585	3258	3096	1323	k__Bacteria (superkingdom); p__Proteobacteria; c__Gammaproteobacteria; o__Burkholderiales; f__Oxalobacteraceae; g__Undibacterium; s__
JN868857.1.1523	979	737	1057	357	432	1284	1674	4914	1032	1723	1210	986	603	671	1508	1211	1474	450	592	506	2225	778	859	1232	1728	2026	725	823	926	1530	707	783	1905	2470	1377	k__Bacteria (superkingdom); p__Proteobacteria; c__Gammaproteobacteria; o__Burkholderiales; f__; g__; s__
JN869117.1.1523	3915	3120	3922	2151	2016	3019	5621	16246	6157	7435	7512	6217	4399	4080	8987	3986	4742	2468	3194	2430	6125	3998	3602	3398	6569	6911	5383	5808	5177	5925	5529	4517	10698	11034	6578	k__Bacteria (superkingdom); p__Proteobacteria; c__Gammaproteobacteria; o__Burkholderiales; f__Comamonadaceae; g__; s__
JN886916.1.1484_2	1275	922	1081	1060	1619	1359	952	1064	1279	612	856	1102	767	1743	1065	1303	859	1344	1706	155	1847	1651	2738	1236	2389	2178	2059	3768	701	1586	954	1625	3574	2264	3329	k__Bacteria (superkingdom); p__Bacteroidota; c__Bacteroidia; o__Chitinophagales; f__37-13; g__; s__
JQ687334.1.1279	22963	13631	11328	3347	5947	22463	20981	51611	16917	45140	34373	12357	12255	11401	35561	26712	19004	7058	11578	14288	39768	9332	13930	31613	27893	24218	6098	10646	24834	27132	11765	14839	5001	9631	7581	k__Bacteria (superkingdom); p__Cyanobacteria; c__Cyanobacteriia; o__; f__; g__; s__
JQ687335.1.1286	363193	90354	147745	70009	77713	298029	314176	281261	237466	192238	187929	171398	114083	115764	121231	126061	152093	132036	135392	82610	284056	169998	157029	271078	209221	282516	136712	136740	166153	223999	167209	153234	86682	85682	64677	k__Bacteria (superkingdom); p__Cyanobacteria; c__Cyanobacteriia; o__Leptolyngbyales; f__Leptolyngbyaceae; g__; s__
JQ769552.1.1451	331993	103965	153788	67824	83709	251311	260646	246548	205880	190097	179494	161239	101264	116660	137742	136850	144989	108404	116578	71414	273928	141588	149165	248528	210470	260891	103969	130211	142665	189075	118831	135912	57341	56689	44460	k__Bacteria (superkingdom); p__Cyanobacteria; c__Cyanobacteriia; o__Leptolyngbyales; f__; g__; s__
JQ769552.1.1451_m01	88008	25976	28431	12660	20118	52724	52317	58848	41419	49321	53889	30817	27296	40800	38620	37494	30239	19238	30373	17757	67835	27401	39957	55870	62389	60520	22582	39308	36769	44684	23325	40078	8601	10118	8583	k__Bacteria (superkingdom); p__Cyanobacteria; c__Cyanobacteriia; o__Leptolyngbyales; f__; g__; s__
JQ769552.1.1451_m02	160083	44856	49246	22659	42837	79018	76282	67504	66775	49091	75824	51946	41292	72594	43445	59214	41053	30613	46220	19296	103455	45141	80380	77603	121752	113411	34467	72069	42953	56999	28597	64824	7623	6778	6318	k__Bacteria (superkingdom); p__Cyanobacteria; c__Cyanobacteriia; o__; f__; g__; s__
JQ769552.1.1451_m15	172661	52619	63598	27636	38630	115413	116397	123399	94456	105376	99475	69495	51969	69022	78468	75023	66430	44555	59350	36593	137524	61534	77299	118008	115585	123104	47558	70606	73889	91761	50907	72727	23168	25013	20218	k__Bacteria (superkingdom); p__Cyanobacteria; c__Cyanobacteriia; o__Leptolyngbyales; f__; g__; s__
JQ769552.1.1451_m35	145278	47471	53403	24487	34008	95271	99661	117428	82056	87869	93857	60185	47935	63086	67543	69857	60074	38664	54018	31464	121837	51494	67160	98503	104913	107390	42582	63605	64776	85122	47241	66951	20488	22603	16877	k__Bacteria (superkingdom); p__Cyanobacteria; c__Cyanobacteriia; o__; f__; g__; s__
JQ769696.1.1453	226652	78547	102563	34193	73429	121128	123022	199614	106058	100683	124302	85423	63469	104358	89322	110152	74132	48822	66682	36483	180177	70793	127765	130452	201246	198272	45788	105767	70688	100165	45737	93550	10224	14376	12128	k__Bacteria (superkingdom); p__Cyanobacteria; c__Cyanobacteriia; o__Leptolyngbyales; f__; g__; s__
JX098390.1.1310	16276	3228	4449	4785	5245	3109	7658	6549	12455	11952	2932	2824	6618	5982	6409	3312	2720	7839	7887	5440	4302	8536	7878	6882	7159	4360	4287	5211	4927	4006	8240	7370	676	551	572	k__Bacteria (superkingdom); p__Proteobacteria; c__Alphaproteobacteria; o__Acetobacterales; f__Acetobacteraceae; g__; s__
JX098390.1.1310_2	10812	2627	2984	2808	3501	5552	5353	8218	9034	7252	3131	2235	4000	4118	4418	3146	2205	4449	5188	2730	3768	5520	6144	4286	6045	3799	3977	4750	3362	3052	4941	5629	6364	6332	3891	k__Bacteria (superkingdom); p__Proteobacteria; c__Alphaproteobacteria; o__Acetobacterales; f__Acetobacteraceae; g__; s__
JX098539.1.1314	9462	1867	2565	1961	2223	4620	5210	5550	6614	5229	2191	1854	2895	2582	2897	2048	1663	3069	3238	2187	3299	3660	3591	4073	5061	3489	2757	2946	2931	2391	3133	3414	1801	1506	1497	k__Bacteria (superkingdom); p__Proteobacteria; c__Alphaproteobacteria; o__Acetobacterales; f__; g__; s__
JX221842.1.1387	8886	4052	9246	2423	3140	5495	5554	27838	5793	5756	8395	4025	3322	3729	4771	6697	5991	2460	4604	1798	9941	4710	4687	5064	9464	9457	4812	5116	3577	6056	4595	5541	10423	13238	6267	k__Bacteria (superkingdom); p__Proteobacteria; c__Gammaproteobacteria; o__Burkholderiales; f__Comamonadaceae; g__Limnohabitans; s__
JX222724.1.1382	6907	1429	3537	2660	2784	1532	3148	7988	4324	1858	3286	2166	3084	3195	2212	2883	2372	2253	5332	741	3589	3773	3894	1482	4387	3242	4457	4271	1353	2093	3335	4611	4244	3338	2055	k__Bacteria (superkingdom); p__Proteobacteria; c__Gammaproteobacteria; o__Burkholderiales; f__Oxalobacteraceae; g__; s__
JX223085.1.1499	7745	3410	5232	2254	3691	4360	5476	18427	6572	7807	5066	3438	3353	3628	5776	5173	4932	2483	4811	2703	6887	4055	5826	4493	8830	7034	3518	5258	3455	6056	4515	6048	11605	11849	8135	k__Bacteria (superkingdom); p__Proteobacteria; c__Gammaproteobacteria; o__Burkholderiales; f__Comamonadaceae; g__; s__
JX406265.1.1501	1990	754	1065	743	881	675	1129	3568	1351	1121	3300	3406	2017	2384	3547	1515	1213	730	1347	310	1933	1187	1265	978	2397	1975	3420	3588	2310	1613	2369	1977	2070	1941	950	k__Bacteria (superkingdom); p__Proteobacteria; c__Gammaproteobacteria; o__Burkholderiales; f__; g__; s__
JX458410.1.1456	1710	853	779	708	837	2015	1871	952	2189	1590	1176	1189	713	1244	1051	1056	1185	963	903	339	1858	1304	1967	1150	2571	1890	1370	1328	750	1115	957	1276	1705	1313	1141	k__Bacteria (superkingdom); p__Proteobacteria; c__Alphaproteobacteria; o__Caulobacterales; f__Caulobacteraceae; g__; s__
JX458433.1.1240_2	24323	5955	8108	9253	9610	5083	13239	10820	21384	20912	5556	4867	13364	11810	12009	5887	4799	13612	15010	10492	6989	13847	13091	12165	11581	7513	8531	10046	9761	7273	15160	13457	623	674	759	k__Bacteria (superkingdom); p__Proteobacteria; c__Alphaproteobacteria; o__Acetobacterales; f__Acetobacteraceae; g__; s__
JX504990.1.1426	2479	853	638	121	2181	514	534	2103	350	435	529	504	142	2809	302	939	878	128	2493	129	1311	155	4610	306	2425	1921	318	3439	252	480	164	2090	1658	405	280	k__Bacteria (superkingdom); p__Cyanobacteria; c__Sericytochromatia; o__; f__; g__; s__
JX505271.1.1477	3033	1307	2828	2522	2302	2537	4130	948	4336	2107	1586	2504	2157	2513	1890	1735	2358	2945	2412	709	3954	3800	3660	4029	3495	4218	3169	3379	1814	2963	2420	2964	2568	3548	4722	k__Bacteria (superkingdom); p__Bdellovibrionota; c__Oligoflexia; o__0319-6G20; f__; g__; s__
JX521724.1.1460	1655	387	1269	501	436	858	1315	1626	927	1025	665	804	617	888	740	463	912	519	478	409	1471	1379	852	703	1090	2260	1686	845	700	1098	756	727	706	616	507	k__Bacteria (superkingdom); p__Proteobacteria; c__Alphaproteobacteria; o__Paracaedibacterales; f__Paracaedibacteraceae; g__; s__
JX576035.1.1338	1214	1331	1822	2173	1288	1867	2148	1004	3346	2033	3356	2324	2047	2643	2850	3259	3467	2886	2087	553	4167	2239	3294	1862	3404	3974	3882	2782	1286	2199	3356	2122	3185	5457	4626	k__Bacteria (superkingdom); p__Bacteroidota; c__Bacteroidia; o__Chitinophagales; f__Chitinophagaceae; g__; s__
JX898159.1.1551	12425	5837	7587	7398	7463	3289	13549	3972	16889	12062	6550	7142	9534	10149	8950	7440	7660	11830	12010	3875	9577	13809	14808	8285	15382	10849	10849	11358	5527	9208	13190	11654	8990	9693	9830	k__Bacteria (superkingdom); p__Bdellovibrionota; c__Oligoflexia; o__0319-6G20; f__; g__; s__
JX898164.1.1512	325	186	117	187	177	198	280	193	366	141	254	221	248	454	176	310	308	388	481	55	403	380	543	208	591	360	503	476	147	281	287	524	557	496	427	k__Bacteria (superkingdom); p__Bdellovibrionota; c__Bdellovibrionia; o__Bdellovibrionales; f__Bdellovibrionaceae; g__Bdellovibrio; s__
JX967282.1.1414_2	6961	2788	3089	2787	2932	8217	7714	3780	7142	6444	3938	4067	2658	4061	4332	2990	3771	3188	2725	1604	6365	4762	5891	4232	7032	6875	4938	4882	2972	4383	3690	3945	7454	5871	5828	k__Bacteria (superkingdom); p__Proteobacteria; c__Alphaproteobacteria; o__Caulobacterales; f__Caulobacteraceae; g__; s__
JX967283.1.1440_2_dd0	46819	9576	13850	14742	15332	9205	23475	20514	38810	37641	9839	8362	23506	20318	20320	10389	8775	24447	27160	18827	12847	26381	24384	21476	21084	13477	14828	17857	17214	13370	28087	24875	1399	1258	1466	k__Bacteria (superkingdom); p__Proteobacteria; c__Alphaproteobacteria; o__Acetobacterales; f__Acetobacteraceae; g__; s__
JYHA01000058.853.2342	6959	2692	3000	5228	5317	1485	9472	1492	12781	7804	6142	9350	5991	8697	6951	3673	4908	6736	6540	2521	5235	7787	10130	6078	6865	6021	5485	9236	6658	7306	9104	8534	3164	3668	2148	k__Bacteria (superkingdom); p__Proteobacteria; c__Alphaproteobacteria; o__Rickettsiales; f__Rickettsiaceae; g__; s__
KC001850.1.1343_2	45275	18612	15594	16467	22752	43149	41128	31781	60180	56263	24472	14042	23144	27722	41256	17783	16482	18810	30739	17227	26603	42661	42726	29048	53218	29174	20447	30780	23222	18049	25126	30092	44861	39668	42087	k__Bacteria (superkingdom); p__Armatimonadota; c__Chthonomonadetes; o__Chthomonadales; f__; g__; s__
KC011138.1.1454_m04	156296	47059	46527	23886	47023	78200	76789	68069	65206	46703	87269	51995	47299	87756	48109	65374	38963	30006	51965	21395	98073	42623	85291	68789	130593	116621	36670	82574	44154	59414	30824	73748	10266	11312	9466	k__Bacteria (superkingdom); p__Cyanobacteria; c__Cyanobacteriia; o__Cyanobacteriales; f__Nostocaceae; g__Scytonema UTEX 2349; s__
KC189701.1.1513	262	85	152	95	62	199	228	276	259	374	414	407	273	308	515	120	151	104	200	148	246	131	200	250	239	269	398	480	471	284	370	268	195	126	318	k__Bacteria (superkingdom); p__Myxococcota; c__Polyangia; o__Haliangiales; f__Haliangiaceae; g__Haliangium; s__
KC255303.1.1495	5883	3945	6831	3124	3325	2877	5764	19728	6666	7176	7193	3754	3274	3693	5651	6430	6234	2911	4401	2108	8538	5048	5289	4142	8910	8331	3918	4642	2916	6074	4444	5731	11210	13149	7307	k__Bacteria (superkingdom); p__Proteobacteria; c__Gammaproteobacteria; o__Burkholderiales; f__Comamonadaceae; g__; s__
KC286774.1.1514	3555	1431	3053	846	1316	1765	3153	12041	2246	2625	3134	1986	1444	1732	1978	2586	2901	912	2231	998	4339	1521	2380	1743	3920	4415	1684	2431	1447	3608	1881	3001	5641	7012	3147	k__Bacteria (superkingdom); p__Proteobacteria; c__Gammaproteobacteria; o__Burkholderiales; f__Comamonadaceae; g__; s__
KC315805.1.1639_2	5147	3138	1230	3096	4623	2012	974	5138	2823	2078	4358	2610	2652	5553	4738	3721	2716	2588	2156	540	3115	5217	4933	3020	7650	3385	5528	6488	2929	1711	4316	3028	3097	2335	2641	k__Amorphea; p__Ichthyosporea; c__Ichthyosphonida; o__Pseudoperkinsidae; f__; g__; s__
KC331707.1.1338	6854	1091	2407	1045	1759	7397	3441	8912	3382	4673	2106	1550	1785	2321	2632	1694	1866	1518	1984	1569	3097	1984	2839	3961	3714	3521	1943	2667	2666	2198	1740	2322	1363	1401	1985	k__Bacteria (superkingdom); p__Actinobacteriota; c__Actinobacteria; o__Frankiales; f__Nakamurellaceae; g__; s__
KC541297.1.1533	1705	664	1253	307	733	1038	1294	5254	807	1293	910	675	473	681	1012	943	727	292	810	460	1381	438	955	764	1825	1351	540	998	732	1181	584	1199	1839	1558	1328	k__Bacteria (superkingdom); p__Proteobacteria; c__Gammaproteobacteria; o__Burkholderiales; f__Comamonadaceae; g__; s__
KF003212.1.1465	15343	4456	3076	3833	4200	8776	9173	19243	10074	13025	7120	4234	5544	5383	13170	5998	4486	5081	4576	4356	8021	6567	6662	7184	11818	7669	6587	6516	7176	6449	5342	5768	8252	4580	8194	k__Bacteria (superkingdom); p__Cyanobacteria; c__Sericytochromatia; o__; f__; g__; s__
KF037559.1.1522	33678	14945	22281	24079	16151	27370	77520	10818	56740	71898	17671	29500	33428	24340	60837	17278	22204	24087	16198	26860	28919	32792	28137	60539	28178	31485	23097	27922	42658	36561	17292	18092	7975	5965	19059	k__Bacteria (superkingdom); p__Myxococcota; c__Polyangia; o__Polyangiales; f__; g__; s__
KF037895.1.1459	172341	47864	50730	22556	47160	81125	75007	86028	66334	43970	80732	49900	46305	84820	43954	63439	38536	31131	49582	20427	105420	43290	86389	73106	132404	123262	35063	79661	42370	55635	28446	70506	4722	4194	5067	k__Bacteria (superkingdom); p__Cyanobacteria; c__Cyanobacteriia; o__Cyanobacteriales; f__Nostocaceae; g__; s__
KF071195.1.1375	6099	1747	1849	4948	4350	3165	4485	1571	10825	28961	2115	1902	5194	4382	18320	2719	1803	4332	5471	7230	3290	5892	7393	13084	5372	2551	5643	5854	9068	2844	6029	5903	2839	5781	20296	k__Bacteria (superkingdom); p__Bdellovibrionota; c__Oligoflexia; o__0319-6G20; f__; g__; s__
KF094515.1.1339	8891	3842	4508	2838	3377	6458	6984	19127	9814	6532	6422	3978	3883	6313	5055	4932	4234	4994	4747	1524	6621	4488	9980	3606	11547	7788	6647	6490	2948	5391	6506	7730	12412	17036	11046	k__Bacteria (superkingdom); p__Actinobacteriota; c__Actinobacteria; o__Frankiales; f__; g__; s__
KF294792.1.1598	3098	1453	2404	2189	1947	2542	1602	8354	3053	3169	2933	1637	2451	2161	3579	1965	1929	2091	1610	1752	2498	2747	1966	2902	3473	3597	3496	2407	2860	1815	3154	1843	3072	4493	3841	k__SAR; p__Pseudofungi; c__Oomycota; o__Saprolegniales; f__Aquastella family incertae sedis; g__Aquastella; s__
KF481610.1.1493	711	772	921	715	716	561	1943	1053	724	523	1039	789	406	1219	704	902	1110	428	863	141	1199	711	1259	523	1552	1153	1048	1187	438	1358	717	1152	2070	2720	1796	k__Bacteria (superkingdom); p__Bacteroidota; c__Bacteroidia; o__Chitinophagales; f__Chitinophagaceae; g__Ferruginibacter; s__
KF561105.1.1705	8057	5777	11478	24360	5545	1999	4428	4754	15237	7832	9867	8278	7653	5542	8106	5022	8248	14289	12450	870	25308	15920	7520	6238	13283	16935	104230	8730	4749	7837	23789	3410	7571	8836	4923	k__Amorphea; p__Rotifera; c__Bdelloidea (Rotifera); o__Rotaria order incertae sedis; f__Rotaria family incertae sedis; g__Rotaria; s__Rotaria tardigrada
KJ600842.1.1400	24983	5996	7930	7892	8293	10573	14549	17123	22028	20061	7660	5518	11760	10509	11237	7023	5895	12456	13145	8949	9270	13366	12940	12432	14473	10102	9721	10184	9681	8249	14322	12856	4186	3825	3281	k__Bacteria (superkingdom); p__Proteobacteria; c__Alphaproteobacteria; o__Acetobacterales; f__; g__; s__
KJ708449.1.1770	9729	3339	5244	3008	3588	7229	5871	23143	6638	13263	5901	2720	6479	5891	7407	3503	3009	4464	6634	7848	3968	4373	4637	12108	7712	5109	4083	4941	10241	5128	6239	6624	1317	1380	1250	k__Amorphea; p__Basidiomycota; c__Microbotryomycetes; o__Leucosporidiales; f__Leucosporidiaceae; g__Leucosporidium; s__
KJ758534.1.1800	4354	3194	2948	7242	4586	3362	2745	6103	14594	12912	3539	2106	10842	7842	11098	3550	2218	4141	4505	2355	3650	7174	8064	8445	5866	3599	12734	9432	5841	3409	7364	3325	5560	6259	7060	k__SAR; p__Dinoflagellata; c__Dinophyceae; o__Gymnodiniales; f__Gymnodiniaceae; g__Gymnodinium; s__
KJ763140.1.1770	1023	821	2111	1094	973	1092	1352	1352	1324	1828	1514	1090	2325	1104	2321	1343	1690	959	1222	541	2030	1767	1142	1810	1461	1621	2079	1384	1596	1858	2226	908	1385	1627	1505	k__SAR; p__Ciliophora; c__CONThreeP; o__CONThreeP X; f__Urotrichidae; g__Urotricha; s__Urotricha sp.
KJ763140.1.1770_2	4261	3564	10760	2581	3865	2548	4332	4868	2950	5300	3103	2953	3100	3262	5418	2700	4581	2639	3207	1802	9446	4577	3372	4270	4309	6495	4591	4010	3105	5143	3148	2370	4637	5100	4661	k__SAR; p__Ciliophora; c__CONThreeP; o__CONThreeP X; f__Urotrichidae; g__; s__
KJ925332.1.1318	1983	101	793	100	317	671	487	1549	66	1343	402	140	178	171	69	19	85	28	53	699	719	311	124	893	242	1446	169	170	76	612	412	130	291	196	33	k__SAR; p__Ciliophora; c__Phyllopharyngea; o__Suctoria X; f__Suctoria XX; g__Suctoria XX sp.; s__
KM019983.1.1462	37463	6768	19709	5301	6424	20043	34349	68039	19893	13463	19057	14510	13998	14472	8430	9689	13431	10902	15596	8785	26358	13474	13926	20272	19578	27819	14081	13833	17144	29529	17973	17122	8581	10099	7151	k__Bacteria (superkingdom); p__Cyanobacteria; c__Cyanobacteriia; o__Leptolyngbyales; f__; g__; s__
KM019983.1.1462_2	56635	11245	59646	9378	11207	14321	45229	220460	33153	15910	20692	21325	17818	14176	8563	13097	20302	18474	18622	10749	37008	23659	18331	16909	24172	46950	14672	14534	12647	42869	23732	20981	7416	12722	6679	k__Bacteria (superkingdom); p__Cyanobacteria; c__Cyanobacteriia; o__Leptolyngbyales; f__Leptolyngbyaceae; g__Chamaesiphon PCC-7430; s__
KM019983.1.1462_2_dd0	15483	3588	5361	2954	3680	7198	10633	19420	8568	4588	5119	4662	4500	5669	3249	3978	3759	4302	5229	2660	8893	5130	6055	6668	8461	7606	4301	4632	4711	6350	4730	6166	1526	1919	1671	k__Bacteria (superkingdom); p__Cyanobacteria; c__Cyanobacteriia; o__Leptolyngbyales; f__Leptolyngbyaceae; g__; s__
KM263174.1.1393	2816	1076	1883	1469	1695	1846	2604	950	2228	2723	1071	1534	950	1375	2450	1428	1518	1182	1056	786	2537	1761	1997	3125	2589	2421	1417	1823	1487	1788	951	1274	1768	1911	3313	k__Bacteria (superkingdom); p__Bdellovibrionota; c__Oligoflexia; o__0319-6G20; f__; g__; s__
KM386847.1.1983	10226	12743	7726	1574	2437	20650	15986	53004	13667	54510	37549	9660	11894	6383	41130	27972	19711	5366	9841	17084	39753	7318	8140	33352	21075	17853	4005	6414	27978	27957	12138	11791	5888	12268	9620	k__Bacteria (superkingdom); p__Cyanobacteria; c__Cyanobacteriia; o__Pseudanabaenales; f__Pseudanabaenaceae; g__; s__
KM870671.1.1737	2067	1223	962	2412	1191	5317	1202	3504	7080	4503	2941	892	4975	2496	3936	2888	705	3830	4721	2487	1622	3140	2654	4169	6074	1299	6111	3056	3273	1277	5180	3822	1514	2353	1667	k__Amorphea; p__Chytridiomycota; c__Chytridiomycetes; o__Rhizophydiales; f__; g__; s__
KM870671.1.1737_2	1547	844	800	2198	1291	1604	1014	1648	2452	7294	1674	834	1887	1588	4526	1456	578	2120	2187	2170	1155	2543	1453	3317	2131	988	2821	2000	2971	890	2516	1727	1194	2208	2617	k__Amorphea; p__Chytridiomycota; c__Chytridiomycetes; o__Rhizophydiales; f__; g__; s__
KM870695.1.1748	6319	9730	14701	10754	11375	3597	8928	7506	16678	10187	9712	7539	11738	11998	11908	10351	7944	11780	10236	3121	9079	10137	11798	8116	15783	16447	10195	14176	6550	6993	9201	7480	12509	14182	16119	k__SAR; p__Cercozoa; c__Filosa-Sarcomonadea; o__Glissomonadida; f__Allapsidae; g__; s__
KM870702.1.1736	43197	20102	22433	30115	28581	32872	40475	37296	64992	155339	27170	23577	36973	42510	111165	36710	20804	39515	41939	53855	28041	33931	43358	76831	51021	35239	40734	48019	82119	38504	52211	43399	4762	5861	7801	k__Archaeplastida; p__Chlorophyta; c__; o__; f__; g__; s__
KM870715.1.1736	111462	49612	58271	68643	64346	91120	107620	85386	180408	443725	63455	61405	95805	104813	286252	90978	56762	103424	110464	150743	81447	100995	117364	220168	136815	95538	102271	116899	206897	95733	132330	109020	8669	9742	17689	k__Archaeplastida; p__Chlorophyta; c__; o__; f__; g__; s__
KP745114.1.1432	257	68	128	46	105	63	161	242	105	25	106	77	70	85	39	65	77	44	85	8	127	94	117	34	145	139	98	150	33	111	54	105	187	136	37	k__Bacteria (superkingdom); p__Saccharimonadia; c__Saccharimonadales class incertae sedis; o__Saccharimonadales; f__; g__; s__
KP864098.1.1763_2	92054	52608	62737	101108	94046	51863	152158	16726	208397	169019	100432	109185	142848	128586	173550	67395	66916	108250	102777	53795	95662	138799	121077	131505	104436	106168	98881	150506	119551	107540	137042	103780	64108	81807	91504	k__Amorphea; p__Conosa; c__Variosea; o__ATCC50593-Flamella-WIM80-lineage; f__; g__; s__
KT362375.1.1703	2462	1823	2370	2673	1951	2026	2316	3538	4967	3754	2152	1809	3175	3027	3213	2063	1595	4797	3380	1271	2233	3582	3234	2964	4328	3153	5383	3481	2047	2272	3294	2648	2144	2486	2329	k__Amorphea; p__Chytridiomycota; c__Chytridiomycetes; o__Chytridiales; f__Chytridiaceae; g__; s__
KU354715.1.1787_2_dd0	21599	4737	5479	9706	6395	47480	14249	12010	31807	86361	12655	8923	29710	15599	62834	11460	5753	18096	22068	42744	10596	27004	17168	55772	14462	10146	19893	13895	53290	15223	30647	21392	1079	1847	2558	k__Amorphea; p__Ascomycota; c__Eurotiomycetes; o__Chaetothyriales; f__Herpotrichiellaceae; g__Cladophialophora; s__Cladophialophora minutissima
KU713399.1.1335	4592	2235	2428	2208	2284	2525	3918	2768	6061	1885	3859	3161	2415	4200	1755	3613	4330	3366	3580	475	5745	3858	6716	1619	7413	5972	4974	4535	1317	3435	3337	4830	5185	3486	2644	k__Bacteria (superkingdom); p__Proteobacteria; c__Alphaproteobacteria; o__Caulobacterales; f__Caulobacteraceae; g__; s__
KU726283.1.1457	1700	346	332	1066	829	1055	511	171	4076	1515	686	299	1223	975	1481	427	405	2057	1292	417	510	5607	1168	1023	1294	274	1811	1116	757	397	3932	1112	943	238	838	k__Bacteria (superkingdom); p__Cyanobacteria; c__Vampirivibrionia; o__Obscuribacterales; f__Obscuribacteraceae; g__Candidatus Obscuribacter; s__
KU726288.1.1451	9442	1925	2002	2648	2912	18228	5326	4538	7856	9796	2616	1721	2731	3025	6412	1912	1456	2558	2746	2516	3380	4912	4261	5885	5620	3017	4169	3330	4372	2421	4508	4135	4348	3606	6131	k__Bacteria (superkingdom); p__Cyanobacteria; c__Vampirivibrionia; o__Obscuribacterales; f__; g__; s__
KX347526.1.1732	129866	131229	29390	108014	165704	39436	24500	62171	123117	87844	175634	57399	91216	195001	161718	175973	132297	114867	97225	16397	113404	272715	206509	96251	300617	126884	207697	276703	72633	57059	192532	124971	176965	110718	129481	k__Amorphea; p__Tardigrada; c__Eutardigrada; o__Parachaela; f__; g__; s__
KX347526.1.1732_2	127194	131186	29162	109278	165829	39125	24361	61173	123245	87666	174651	57275	90310	193751	161731	176713	133097	114711	96940	16364	112896	270040	204848	95171	298579	125895	206380	275427	73031	57417	192285	125494	177373	111149	130517	k__Amorphea; p__Tardigrada; c__Eutardigrada; o__Parachaela; f__; g__; s__
KX347526.1.1732_2_dd0	136242	139019	30530	115021	174269	41531	25456	64930	129612	92817	182500	59866	94718	202174	169064	185094	138786	120291	100849	17077	118781	285073	215295	100037	314147	132310	216009	288154	75809	59716	200460	131474	183458	115257	135824	k__Amorphea; p__Tardigrada; c__Eutardigrada; o__Parachaela; f__; g__; s__
KX427081.1.1506_2	20456	4152	7330	3632	5327	17325	10909	26726	11209	12504	8789	5633	5748	8519	7691	6612	7383	5060	8660	3651	11658	6746	12188	7441	12866	12121	7694	10025	6132	10340	8318	11552	8202	7058	6375	k__Bacteria (superkingdom); p__Proteobacteria; c__Alphaproteobacteria; o__Sphingomonadales; f__Sphingomonadaceae; g__Novosphingobium; s__
KX509373.1.1492	2663	668	1168	1034	929	518	823	2630	1268	518	1754	996	1019	1281	833	1429	839	690	1713	237	1501	1382	1113	669	1984	1305	1979	1691	585	787	1178	1637	1656	1185	1247	k__Bacteria (superkingdom); p__Proteobacteria; c__Gammaproteobacteria; o__Burkholderiales; f__Oxalobacteraceae; g__; s__
KX509669.1.1452	16965	3653	5074	5524	5801	3109	8616	7251	14379	13626	3974	3142	8827	8095	7452	3981	3373	8774	10333	7138	4752	9390	8910	7890	7649	4933	5858	6755	6724	5110	10415	9516	950	973	923	k__Bacteria (superkingdom); p__Proteobacteria; c__Alphaproteobacteria; o__Acetobacterales; f__Acetobacteraceae; g__; s__
KX509669.1.1452_2	47488	9125	15820	12687	14098	8164	17215	23309	35876	33758	9717	9222	18113	15031	18751	10656	9292	22601	21476	13524	14704	27151	23852	18824	20537	14947	13946	17129	13236	12698	24707	22548	7735	8094	6673	k__Bacteria (superkingdom); p__Proteobacteria; c__Alphaproteobacteria; o__Acetobacterales; f__Acetobacteraceae; g__; s__
KX585442.1.1439	1131	1185	654	1083	1064	2546	1099	1333	1829	13090	1289	824	625	1219	5616	1447	982	1032	1366	2442	995	1707	1575	4891	3296	1422	1801	1532	4295	850	1506	1204	4780	9236	14279	k__Bacteria (superkingdom); p__Proteobacteria; c__Gammaproteobacteria; o__Xanthomonadales; f__Rhodanobacteraceae; g__; s__
KX752955.1.1413	5433	2438	1958	3247	2410	5406	6190	5127	10983	10731	5201	2934	4165	4060	6629	4922	3373	4316	3317	2459	4615	6146	5509	5464	9110	4615	5617	4869	4421	3186	5687	4147	3128	3727	2424	k__Bacteria (superkingdom); p__Proteobacteria; c__Alphaproteobacteria; o__Rhizobiales; f__Xanthobacteraceae; g__Bradyrhizobium; s__
KX771292.1.1333_2	10834	5073	3814	7139	3765	17921	14174	5492	20024	15526	10392	8684	7948	7989	15645	4946	6951	9087	4891	4252	7158	14286	10101	8681	17242	10112	10849	7073	7155	5987	12132	6277	10789	6275	7326	k__Bacteria (superkingdom); p__Armatimonadota; c__Chthonomonadetes; o__Chthomonadales; f__Chthonomonadaceae; g__Chthonomonas; s__
KX771361.1.1374	22296	9441	10937	15200	10779	17426	40991	6502	42810	57064	12184	16839	19085	19963	51763	14602	13609	21246	17500	15484	16429	20991	28139	42505	22500	16386	19498	21765	27615	16108	17608	17570	8921	7214	23329	k__Bacteria (superkingdom); p__Myxococcota; c__Polyangia; o__Polyangiales; f__Phaselicystidaceae; g__Phaselicystis; s__
KX771361.1.1374_2	12117	4901	6764	8564	5834	9082	21123	4008	22979	30999	5531	9106	10690	8680	26602	6427	7125	10681	8318	8633	9054	11994	12012	20426	10339	9383	9620	9698	12873	8897	8992	8475	3503	3563	10983	k__Bacteria (superkingdom); p__Myxococcota; c__Polyangia; o__Polyangiales; f__Phaselicystidaceae; g__; s__
KX771361.1.1374_2_dd0	10228	4159	5673	7280	4996	8396	19192	2999	18760	23960	4669	8042	8655	8036	22572	5948	6330	8954	6617	6918	8031	9933	11638	18513	9438	8137	7977	8703	11823	7795	7029	6936	3141	2600	8504	k__Bacteria (superkingdom); p__Myxococcota; c__Polyangia; o__Polyangiales; f__Phaselicystidaceae; g__Phaselicystis; s__
KX771502.1.1375	1788	1300	2160	829	875	945	2376	7320	2595	2630	1901	1377	1254	1001	2243	1628	2099	977	1367	883	3047	1761	1580	1271	2718	2640	1238	1317	1127	2061	1624	1682	4073	4533	2432	k__Bacteria (superkingdom); p__Proteobacteria; c__Gammaproteobacteria; o__Burkholderiales; f__Comamonadaceae; g__Rhizobacter; s__
KX771651.1.1278_2	12309	2944	3613	4345	4348	3324	6267	5964	10304	10112	2714	2236	5666	5112	5658	2623	2219	6150	6364	4609	3161	6144	5943	5799	5572	3331	3722	4339	4904	3156	6194	5971	634	511	647	k__Bacteria (superkingdom); p__Proteobacteria; c__Alphaproteobacteria; o__Acetobacterales; f__Acetobacteraceae; g__Acidiphilium; s__
KX771666.1.1359	1834	276	257	239	462	1189	762	1366	1151	1126	429	302	552	555	599	325	334	463	622	450	622	740	631	935	818	518	643	694	779	411	506	755	436	348	448	k__Bacteria (superkingdom); p__Actinobacteriota; c__Actinobacteria; o__Corynebacteriales; f__Nocardiaceae; g__; s__
KX771696.1.1345	1895	362	320	549	479	723	606	2339	1935	2236	468	342	951	719	1308	627	577	1224	1789	757	860	1522	1176	1074	1012	670	1328	935	778	615	1122	1550	579	758	1353	k__Bacteria (superkingdom); p__Planctomycetota; c__Planctomycetes; o__Gemmatales; f__Gemmataceae; g__Fimbriiglobus; s__
KX771696.1.1345_2	3604	910	964	1472	1094	1492	1610	6344	4494	4744	1259	926	2283	1300	2778	1446	1410	2807	3050	1738	2166	3605	2202	2068	2359	2007	3043	1786	1774	1561	2537	2701	1517	1732	2633	k__Bacteria (superkingdom); p__Planctomycetota; c__Planctomycetes; o__Gemmatales; f__Gemmataceae; g__Fimbriiglobus; s__
KX771696.1.1345_2_dd0_dd0	15345	3854	3569	5383	3954	6403	6461	26793	18922	24245	5959	3550	9962	5427	13541	6306	5685	11906	12719	8663	8609	15708	8988	9758	10062	7511	11350	7579	8370	6599	11224	11490	5945	7296	10415	k__Bacteria (superkingdom); p__Planctomycetota; c__Planctomycetes; o__Gemmatales; f__Gemmataceae; g__Fimbriiglobus; s__
KX771891.1.1723_2	3301	1644	4320	3002	2517	3982	5238	9950	5419	9576	2622	3231	2576	1859	6209	1815	4130	3631	2705	2737	3503	3870	2707	5044	3330	6294	5110	3475	3636	4566	4262	2434	3977	8285	10000	k__; p__; c__; o__; f__; g__; s__
KX771892.1.1691	2665	2471	4958	2409	2277	2236	4571	5128	3726	2300	3692	3924	2844	1644	2950	2470	2759	2144	2167	1566	4332	2916	2165	2468	4141	4313	3260	2884	2520	4415	4373	2717	7225	10307	4476	k__SAR; p__Ciliophora; c__Phyllopharyngea; o__; f__; g__; s__
KX771893.1.1655_2	344	391	652	243	273	230	895	450	366	131	705	923	397	208	303	402	476	227	156	83	880	345	335	313	675	896	248	286	270	1012	334	138	1402	1973	638	k__SAR; p__Ciliophora; c__Phyllopharyngea; o__Cyrtophoria 4; f__; g__; s__
KX771893.1.1655_2_dd0	3441	7943	8894	896	5475	1207	11380	4001	1890	576	5417	14629	1791	3035	1166	5671	9066	1011	1565	549	12467	1929	6201	1763	10692	10703	1065	4526	1239	14309	1571	1790	20936	20565	4331	k__SAR; p__Ciliophora; c__Phyllopharyngea; o__Cyrtophoria 4; f__; g__; s__
KX771927.1.1518	2267	1146	3160	1466	985	912	1403	16859	1808	1073	3276	1105	1903	1492	1876	1586	862	1596	1908	977	2246	1602	1431	1070	2060	2447	2410	2439	1308	1807	2598	2507	1983	3958	1748	k__SAR; p__Cercozoa; c__Endomyxa; o__Vampyrellida; f__Leptophryidae; g__; s__
KX771947.1.1726	2200	1273	4024	1352	868	1192	1266	15285	1720	1161	4007	1044	1750	1422	2000	2158	801	1662	2556	1009	2183	1568	1591	1138	2732	2843	2248	2467	1484	1552	2535	3590	1803	4152	1742	k__SAR; p__Cercozoa; c__Endomyxa; o__Vampyrellida; f__Leptophryidae; g__Leptophryidae X; s__
KX772005.1.1729	15477	7071	9603	10773	9797	24195	15766	15848	26426	58738	11013	9745	17685	16356	47549	12176	9326	15067	17284	26750	13384	14862	15588	36142	19413	13452	17730	17011	36383	15526	24359	17386	4348	5781	6453	k__Archaeplastida; p__Chlorophyta; c__Chlorophyceae; o__Chlamydomonadales; f__; g__; s__
KX823610.1.1467	217	197	320	141	105	857	573	1146	371	475	630	458	237	283	581	399	502	151	233	152	704	203	195	569	627	668	367	300	509	630	318	289	504	636	593	k__Bacteria (superkingdom); p__Firmicutes; c__Clostridia; o__Clostridiales; f__Clostridiaceae; g__Clostridium sensu stricto 9; s__
KX823612.1.1438_2	2016	756	1305	860	1402	1095	1694	1951	1814	798	955	1117	911	1235	534	758	1188	996	1206	162	1644	1547	1958	499	1715	1839	1265	1742	335	1315	1044	1404	3160	3036	1807	k__Bacteria (superkingdom); p__Berkelbacteria; c__; o__; f__; g__; s__
KX990248.1.1356	62148	15362	21536	23103	24451	12823	34574	28711	58888	56878	14341	12874	34218	29706	32125	16191	13083	37570	39012	27390	18675	38349	35016	31969	30659	20146	21564	25893	24972	19196	39427	34935	1447	1355	1628	k__Bacteria (superkingdom); p__Proteobacteria; c__Alphaproteobacteria; o__Acetobacterales; f__Acetobacteraceae; g__; s__
KX990248.1.1356_2	10872	2791	3458	4235	4311	2320	6454	4581	9676	8468	2340	2228	5771	5740	5064	2464	2228	5719	6826	4226	3272	5534	6059	5106	5454	3128	3954	4226	4882	3388	6347	6287	349	321	429	k__Bacteria (superkingdom); p__Proteobacteria; c__Alphaproteobacteria; o__Acetobacterales; f__; g__; s__
KY122006.1.1443	1792	1335	2450	993	1030	1896	2429	6178	2151	1728	3035	2371	1691	1834	2096	3117	2827	1512	1256	839	4330	1835	2209	2100	3135	3296	1656	1692	1200	2876	2099	2085	2804	6163	2008	k__Bacteria (superkingdom); p__Proteobacteria; c__Alphaproteobacteria; o__Caulobacterales; f__Caulobacteraceae; g__Phenylobacterium; s__
KY122011.1.1484	8912	6106	11699	2616	3067	4297	9464	38164	6777	5101	12707	8170	4153	4448	4308	12336	16479	3458	5399	1891	19872	5986	6226	4054	14608	16140	4426	5680	2739	15132	5975	6974	22602	33238	6416	k__Bacteria (superkingdom); p__Proteobacteria; c__Gammaproteobacteria; o__Burkholderiales; f__Comamonadaceae; g__Rhizobacter; s__
KY190476.1.1480_2	7442	1893	966	4610	3240	4057	5063	1801	16208	14397	3919	2290	8260	6538	11766	3968	2855	8188	6292	4172	3469	7872	8678	9085	6749	3078	9057	7618	7157	3027	7651	6297	3824	4700	6932	k__Bacteria (superkingdom); p__Myxococcota; c__Polyangia; o__Polyangiales; f__Polyangiaceae; g__; s__
KY190476.1.1480_2_dd0	3813	1792	3239	1512	1636	7363	5632	7827	3014	2067	2600	3588	1495	1816	1672	2237	3440	1577	808	641	6927	2026	2322	7028	4054	7415	1837	2471	2199	2910	1193	1078	1466	997	1846	k__Bacteria (superkingdom); p__Myxococcota; c__Polyangia; o__Polyangiales; f__Polyangiaceae; g__; s__
KY379895.1.1738	117249	32392	29241	14829	31407	56818	55743	45475	43383	30507	59851	32259	31855	63349	28492	40523	25587	18133	36527	14078	71678	27753	58890	51369	93402	81603	24785	57312	31145	41045	18214	52001	2940	2022	2783	k__Bacteria (superkingdom); p__Cyanobacteria; c__Cyanobacteriia; o__Cyanobacteriales; f__; g__; s__
KY652373.1.3050	581	236	314	480	477	1247	907	255	969	2356	388	598	469	535	1973	358	437	494	389	774	568	982	611	1429	655	619	638	778	1287	313	757	482	678	903	906	k__Amorphea; p__; c__; o__; f__; g__; s__
KY908231.1.1339	4264	1181	1901	1099	1830	4426	2477	3932	2266	2507	1385	1144	1225	1484	2139	1044	1042	1062	1138	924	1962	1413	1949	2774	3044	1833	1341	1742	1721	1347	1200	1528	2963	2643	3819	k__Bacteria (superkingdom); p__Acidobacteriota; c__Acidobacteriae; o__Acidobacteriales; f__Acidobacteriaceae (Subgroup 1); g__; s__
KY984274.1.1414	109134	33832	34894	50634	59739	45409	101243	20498	137290	62713	50470	40875	85323	79914	45635	38920	29806	70240	73967	26504	49819	88050	76687	48481	82617	53469	69352	84479	37897	51566	79753	73851	42907	27592	23588	k__Bacteria (superkingdom); p__Chloroflexi; c__; o__; f__; g__; s__
KY992776.1.1461	18093	4502	5195	8845	9793	22799	12213	4579	20171	36293	4976	4390	8135	7585	17650	4844	4563	7195	10025	11510	6312	11124	9913	18250	10969	6098	9575	9335	14840	5931	9935	10975	9270	10922	29196	k__Bacteria (superkingdom); p__; c__; o__; f__; g__; s__
KY992776.1.1461_2	7553	2066	2118	4154	4921	11951	5768	1942	9444	16848	2135	1808	3452	3405	8495	1978	1989	3145	4460	4736	2876	5095	4546	8891	4946	2424	4224	4093	6881	2716	4344	5237	4009	4522	12604	k__Bacteria (superkingdom); p__; c__; o__; f__; g__; s__
LC027464.1.1465	5477	1380	1873	1445	2439	5118	3024	4156	2861	2941	1646	1228	1578	2122	2299	1193	1198	1475	1733	1188	2394	1702	2634	3527	3467	1908	1524	2037	1853	1409	1650	2086	1999	1563	3279	k__Bacteria (superkingdom); p__Acidobacteriota; c__Acidobacteriae; o__Acidobacteriales; f__Acidobacteriaceae (Subgroup 1); g__; s__
LC027464.1.1465_2	1046	280	333	300	432	1009	677	673	665	1193	333	251	424	468	1059	274	255	336	412	393	502	356	609	1137	730	433	390	455	742	355	403	479	471	337	1930	k__Bacteria (superkingdom); p__Acidobacteriota; c__Acidobacteriae; o__Acidobacteriales; f__Acidobacteriaceae (Subgroup 1); g__; s__
LC076700.1.1427_2	14531	2437	2949	5085	5654	18878	16291	9822	18168	20081	7716	5074	11876	10729	11797	3974	5175	7893	11865	8973	5116	10265	10726	14278	11640	7344	13387	13654	14022	8934	13829	14538	5799	6965	9271	k__Bacteria (superkingdom); p__Armatimonadota; c__Armatimonadia; o__Armatimonadales; f__; g__; s__
LC076703.1.1407_2_dd0	31249	5267	6043	6231	8007	10904	12611	21270	19448	20368	6683	4241	9867	8512	11134	5889	4029	9686	10891	9009	7426	12660	10084	12529	12623	7194	7784	9094	9615	5651	10335	10621	5908	3304	4449	k__Bacteria (superkingdom); p__Proteobacteria; c__Alphaproteobacteria; o__Acetobacterales; f__; g__; s__
LC076704.1.1383_2	25663	5169	26615	4182	5811	13925	22744	87794	14439	10136	10292	11078	6644	7266	6011	7130	11335	7122	8199	3882	18733	9243	11045	8174	13130	24605	7122	8473	5845	21019	10061	10613	6133	6959	4754	k__Bacteria (superkingdom); p__Proteobacteria; c__Alphaproteobacteria; o__Sphingomonadales; f__Sphingomonadaceae; g__; s__
LC076718.1.1419	26612	5195	7946	8090	8662	9964	13435	12112	22643	21679	5306	4836	11428	9947	11985	5341	5088	12608	13447	9789	7009	13859	12177	12727	11826	7724	8121	9766	9496	6895	12633	12878	2371	3028	3527	k__Bacteria (superkingdom); p__Armatimonadota; c__Armatimonadia; o__; f__; g__; s__
LC076718.1.1419_2_dd0	16700	2687	3411	4210	4251	7416	9453	7814	13876	12575	3602	3000	7030	6311	7024	3015	3184	6526	7753	5749	4151	7565	7392	7900	7721	4406	6120	6211	6349	4566	7699	8311	2417	2457	3320	k__Bacteria (superkingdom); p__Armatimonadota; c__Armatimonadia; o__; f__; g__; s__
LC076718.1.1419_2_dd0_dd0	39873	5957	8132	10162	10458	23772	23852	20819	35694	39195	10143	7372	20388	16785	20524	7456	8079	16885	21732	17622	9782	20296	18217	24388	19355	11617	17303	18443	20185	11965	22101	22927	6219	7848	9677	k__Bacteria (superkingdom); p__; c__; o__; f__; g__; s__
LC076722.1.1407	49934	11246	12436	11139	13023	49414	28790	31352	39602	31588	17342	12345	14096	20290	24850	13001	10094	12618	14229	7652	27266	17586	31304	18853	37746	22928	22887	22600	16294	16530	17248	23820	25107	17809	20567	k__Bacteria (superkingdom); p__Proteobacteria; c__Alphaproteobacteria; o__Sphingomonadales; f__Sphingomonadaceae; g__Polymorphobacter; s__
LC076722.1.1407_2	13187	2746	2769	3213	3498	16250	7925	7195	9768	8780	4196	2855	3662	5072	6653	3072	2350	3131	3815	2361	6059	4465	7124	5441	9200	5245	5878	5220	4992	4031	4636	5972	6719	4943	6458	k__Bacteria (superkingdom); p__Proteobacteria; c__Alphaproteobacteria; o__Sphingomonadales; f__Sphingomonadaceae; g__Polymorphobacter; s__
LC076722.1.1407_2_dd0	22866	4642	4827	5998	6860	37143	11822	9963	17049	18790	5371	4018	5622	6850	12535	4023	3001	4910	5275	4104	8665	7449	9937	11234	12858	7413	8352	7096	8352	5128	6788	8411	9205	7325	12106	k__Bacteria (superkingdom); p__Proteobacteria; c__Alphaproteobacteria; o__Sphingomonadales; f__Sphingomonadaceae; g__; s__
LC076727.1.1403	42793	10019	10010	10188	10375	34010	32051	28192	33152	20911	18120	12529	11117	16443	17736	9765	9296	11873	12580	5161	15744	16907	23770	13593	30797	19505	19084	17169	11204	16451	16340	21900	33446	23987	17027	k__Bacteria (superkingdom); p__Proteobacteria; c__Alphaproteobacteria; o__Sphingomonadales; f__Sphingomonadaceae; g__; s__
LC076727.1.1403_2	26119	6370	6038	6725	6777	16687	21285	20140	22033	11934	12039	8070	7726	11470	10226	6203	6260	7673	9064	3111	9716	10241	16593	7268	19055	11860	12274	11423	6247	11391	11169	15974	20434	15112	9317	k__Bacteria (superkingdom); p__Proteobacteria; c__Alphaproteobacteria; o__Sphingomonadales; f__Sphingomonadaceae; g__; s__
LC076733.1.1427_2	171274	38561	57173	39145	43664	157584	141918	110322	122792	141140	88075	68100	63291	62707	76375	51264	63266	59501	77792	58535	112002	82843	75551	136366	95078	112564	73524	73122	98834	105202	86217	85069	53498	53642	82538	k__Bacteria (superkingdom); p__; c__; o__; f__; g__; s__
LC076733.1.1427_2_dd0	153894	33309	52693	28336	30925	125381	129631	107049	97381	88373	84155	64353	52822	54431	51849	46401	58397	51611	64427	41507	107604	68246	63467	111657	83367	107846	63346	62185	79459	100254	75868	70994	41167	40027	39790	k__Bacteria (superkingdom); p__; c__; o__; f__; g__; s__
LC076733.1.1427_m10	79007	18282	24151	25484	28761	90022	70222	46292	72546	103678	42474	29600	37222	36810	52919	23841	29012	30292	46682	40787	47456	44551	40929	75463	48857	47899	43396	42304	62548	51210	48004	49707	34664	35925	73796	k__Bacteria (superkingdom); p__; c__; o__; f__; g__; s__
LC076736.1.1449	12710	2196	4875	1725	3532	10640	5586	16953	4896	5577	3406	2672	2653	4054	3217	2857	3434	2277	3045	1996	5565	2884	4644	4996	6046	6375	2762	4299	3252	3547	2601	3647	2261	2698	2596	k__Bacteria (superkingdom); p__Actinobacteriota; c__Actinobacteria; o__Micrococcales; f__Microbacteriaceae; g__; s__
LC076737.1.1430	9803	1396	1859	2935	3416	12692	8176	5291	9863	12004	3305	2309	6566	6128	6621	1891	2557	4143	7004	5798	2550	5221	5556	8766	5920	3470	7207	7009	8242	4145	6771	8298	2757	3141	5006	k__Bacteria (superkingdom); p__Armatimonadota; c__Armatimonadia; o__Armatimonadales; f__; g__; s__
LC076737.1.1430_2	20778	2033	2397	3850	5947	26337	7979	6337	9988	8182	3743	2656	6178	7913	6566	2130	2477	4321	7462	4343	3584	5933	7591	10046	6524	4102	8197	8845	7616	4243	6137	9312	4893	4085	8081	k__Bacteria (superkingdom); p__Armatimonadota; c__Armatimonadia; o__Armatimonadales; f__; g__; s__
LC076744.1.1445	22516	3454	5823	6307	6201	17424	16903	12403	21655	20452	5377	4763	9161	7994	11560	3700	5010	8020	10359	7562	5639	10733	9497	12015	11242	7375	9645	9808	9304	6656	9677	12302	4978	6806	6326	k__Bacteria (superkingdom); p__Armatimonadota; c__Armatimonadia; o__Armatimonadales; f__; g__; s__
LC076744.1.1445_2	42628	6281	8778	12416	11477	34363	35433	21818	46524	49146	14089	10868	24642	20665	26708	9008	11885	19423	25472	19730	11794	24218	22910	30458	25174	16171	25225	25378	25539	17294	28062	30435	9740	13084	15638	k__Bacteria (superkingdom); p__Armatimonadota; c__Armatimonadia; o__Armatimonadales; f__; g__; s__
LC076745.1.1434_2	96267	33562	42998	48306	41598	78478	101698	65541	106918	122247	51169	44596	50909	51648	77249	46084	40359	54554	47530	38122	61827	57452	66958	75873	77224	65859	64729	51242	51464	55716	73806	54477	81973	96182	81408	k__Bacteria (superkingdom); p__; c__; o__; f__; g__; s__
LC076747.1.1426	6173	347	696	377	922	5363	1043	2004	1286	971	466	373	602	778	509	310	343	423	605	483	1027	841	773	2081	782	1047	532	825	978	605	395	651	473	440	636	k__Bacteria (superkingdom); p__Deinococcota; c__Deinococci; o__Deinococcales; f__; g__; s__
LC076748.1.1436	2781	296	1093	332	693	2444	982	2138	769	697	685	296	364	550	362	293	323	271	455	304	712	514	617	864	844	1171	466	615	431	466	339	493	818	748	815	k__Bacteria (superkingdom); p__Bacteroidota; c__Bacteroidia; o__Cytophagales; f__Hymenobacteraceae; g__Hymenobacter; s__
LC103280.1.1473_2	145880	47281	61721	64263	56888	113469	157948	104464	151892	172348	83378	64266	82361	83330	104023	66225	61819	77509	76936	60167	93632	81709	95771	107122	115724	100795	101967	80007	79356	92685	118211	85513	147639	172506	136040	k__Bacteria (superkingdom); p__; c__; o__; f__; g__; s__
LC109004.1.1805	16397	6357	10055	6476	8015	12760	13307	33205	15102	25502	11504	6689	14943	13978	16386	6911	6082	9938	13155	15077	8707	9810	10384	23981	14292	10640	9290	11939	21606	11144	14178	13928	2516	3037	3422	k__Amorphea; p__Basidiomycota; c__Microbotryomycetes; o__Kriegeriales; f__Camptobasidiaceae; g__; s__
LC109004.1.1805_2	10983	5076	5927	5629	5187	7001	10399	9487	13625	12433	10839	7738	10294	9991	11471	8056	5062	7843	6888	5603	8898	11115	10964	12537	17253	12460	8381	11122	9320	7190	9261	8718	3436	5269	4574	k__Amorphea; p__Basidiomycota; c__Microbotryomycetes; o__Kriegeriales; f__Camptobasidiaceae; g__; s__
LC109004.1.1805_2_dd0	19847	7892	12789	7564	9380	15650	15702	43814	17745	31025	13903	7765	17199	15812	19077	8622	7510	11449	15506	17944	10753	11643	12222	29115	17541	12844	10456	13787	25295	13664	16506	16233	2907	3367	3679	k__Amorphea; p__Basidiomycota; c__Microbotryomycetes; o__; f__; g__; s__
LC150110.1.1706	15173	3386	9459	3814	10551	4658	8451	2631	4251	5644	6634	8478	2947	7228	6856	3793	6657	4376	2761	2654	26308	7129	7192	5153	4972	13336	7713	9381	4169	5510	4920	3134	3705	7211	3794	k__SAR; p__Ciliophora; c__Spirotrichea; o__; f__; g__; s__
LC215059.1.1456	320498	84093	100378	47944	78638	189434	195031	171283	156670	114718	163127	118175	93861	136792	92317	121540	96900	78112	108180	53201	210489	104244	154213	172040	221695	229667	91376	141643	111865	150917	92405	134739	39471	36003	29392	k__Bacteria (superkingdom); p__Cyanobacteria; c__Cyanobacteriia; o__; f__; g__; s__
LC215059.1.1456_m31	201113	54286	60945	30586	51966	117906	122767	103939	97011	70505	105916	75305	61037	94713	60651	79481	62410	48276	70643	33664	135338	63543	101993	108072	148876	148030	58662	95162	72564	96672	56787	89453	23533	21442	17593	k__Bacteria (superkingdom); p__Cyanobacteria; c__Cyanobacteriia; o__Cyanobacteriales; f__; g__; s__
LC215059.1.1456_m32	146595	43544	42167	20769	41657	71449	67860	58111	60412	38643	67341	49757	37994	71821	41856	60514	37636	26852	42318	16014	94355	36639	78174	62356	117814	104407	31186	67899	38675	50794	22293	59360	5324	4467	4550	k__Bacteria (superkingdom); p__Cyanobacteria; c__Cyanobacteriia; o__Cyanobacteriales; f__; g__; s__
LC222937.1.1695	37099	18679	22522	25319	24270	32940	41295	30947	66833	158141	26096	22781	40905	45072	107999	31916	21571	37425	45278	63208	32494	36009	41691	81339	50588	33485	42586	46176	84048	39136	54681	44853	4533	4334	8541	k__Archaeplastida; p__Chlorophyta; c__; o__; f__; g__; s__
LC342041.1.1418	1149	463	1915	421	340	962	1732	8803	1945	1528	1091	976	1059	411	793	509	749	712	452	463	1308	1101	505	766	909	1637	725	567	751	1552	875	582	493	1045	485	k__Bacteria (superkingdom); p__Proteobacteria; c__Alphaproteobacteria; o__Rhizobiales; f__; g__; s__
LN570848.1.1349	1269	644	916	765	792	988	1360	521	1795	2356	870	985	1041	1482	2442	1030	1271	1246	2102	876	2586	1246	1803	2040	1361	1745	1529	1805	1459	1666	1498	1640	1096	1792	4819	k__Bacteria (superkingdom); p__Bdellovibrionota; c__Bdellovibrionia; o__Bdellovibrionales; f__Bdellovibrionaceae; g__; s__
LN875109.1.1918	16039	16546	21885	27862	19128	20022	25768	30598	39650	24516	30259	27369	34480	24754	32656	33295	26275	31277	29119	9910	36257	42177	21220	20838	42341	34040	34269	31444	16852	28673	32744	19755	37206	60012	53263	k__Amorphea; p__Nucleariidea; c__Nucleariida; o__Nucleariida X; f__Nuclearia family incertae sedis; g__Nuclearia; s__
LN880503.1.1517_2	24862	9534	9895	12954	14454	19243	31566	4050	38049	25261	17182	12853	13993	16220	17675	11660	10280	15590	15634	6271	16354	29191	18285	15218	29789	18012	23334	23938	14295	13541	19624	17414	24908	18722	14804	k__Bacteria (superkingdom); p__Actinobacteriota; c__Acidimicrobiia; o__; f__; g__; s__
LS992081.544585437.544587215_2	101882	48341	58653	71830	76311	53775	64411	70205	96101	110068	79479	62008	73692	76377	98350	59753	57432	64296	60544	34944	80298	108266	101495	96074	115186	94269	102278	126905	76430	63286	82376	66899	79217	87744	65744	k__Archaeplastida; p__Embryophyta; c__Liliopsida; o__Poales; f__Poaceae; g__Triticeae; s__
LS992081.544585437.544587215_2_dd0	445514	311220	214969	346773	405354	298619	257460	292372	535512	851440	431758	272707	347548	411647	722089	430820	339672	393537	289975	219477	384965	694154	539425	616590	702308	450444	457339	654389	426273	255365	483214	315541	293406	269577	244623	k__Archaeplastida; p__Embryophyta; c__; o__; f__; g__; s__
LT629710.2055415.2056939	3550	761	949	836	1060	3404	2577	3272	3294	3319	1323	976	1671	1586	2120	1138	1024	1361	1880	1230	1733	2480	2010	2672	2257	1776	1597	1780	2123	1565	1816	1911	838	1003	1045	k__Bacteria (superkingdom); p__Actinobacteriota; c__Actinobacteria; o__Frankiales; f__Nakamurellaceae; g__Nakamurella; s__Nakamurella panacisegetis
LWHJ01000006.281.1803	791	225	1101	198	349	517	1083	1338	195	128	328	505	135	301	159	129	469	100	177	44	714	195	264	214	487	895	297	317	159	512	153	203	262	143	164	k__Bacteria (superkingdom); p__Bacteroidota; c__Bacteroidia; o__Sphingobacteriales; f__Sphingobacteriaceae; g__Pedobacter; s__
LXYR01000057.208.1678_2	1013937	299315	494186	226032	255533	917060	1008088	858731	736918	581303	550068	564198	337146	350128	380793	399870	479622	411967	392505	238894	901078	518096	482586	861142	651227	888302	400250	412682	496769	658825	478443	443374	238386	232631	173506	k__Bacteria (superkingdom); p__Cyanobacteria; c__Cyanobacteriia; o__Leptolyngbyales; f__Leptolyngbyaceae; g__Phormidesmis ANT.L52.6; s__Phormidesmis priestleyi BC1401
M62797.1.1518	8	6	23	12	6	18	19	16	17	6	4026	4912	2211	2531	5089	46	101	88	7	4	16	10	12	14	25	708	3500	4103	3444	1524	2926	1097	13	5	7	k__Bacteria (superkingdom); p__Bacteroidota; c__Bacteroidia; o__Flavobacteriales; f__Flavobacteriaceae; g__Flavobacterium; s__
MEPS01000173.1634.3193	11383	4198	5391	6704	6750	3174	10595	3053	15610	22090	4894	4951	8685	8670	14008	5761	5455	8877	10808	6629	7498	10747	12901	11196	11766	7406	9303	10347	8464	6863	11691	11095	6318	8511	15923	k__Bacteria (superkingdom); p__Bdellovibrionota; c__Oligoflexia; o__0319-6G20; f__; g__; s__
MEPU01000006.21096.22602	2031	648	859	359	917	650	863	5671	1031	1937	1276	807	971	1983	2043	1690	856	748	2165	562	1455	687	2565	1465	2278	1399	793	2113	1049	1395	691	1988	2120	2626	3339	k__Bacteria (superkingdom); p__Bdellovibrionota; c__Bdellovibrionia; o__Bdellovibrionales; f__Bdellovibrionaceae; g__Bdellovibrio; s__
MG674912.1.1789	3565	2681	4264	1847	3021	1714	4284	3073	4022	2360	5612	4339	3929	3338	3009	2853	3335	2128	3325	1070	3360	3645	3254	2570	4587	5005	2471	4198	2410	4700	2848	2678	6367	8689	5353	k__SAR; p__Ochrophyta; c__Chrysophyceae; o__Chrysophyceae X; f__Chrysophyceae Clade-D; g__Hydrurus; s__
MH489077.1.1448	3173	3255	2218	3148	3062	2270	2995	3239	3090	2748	3422	1707	1521	5363	4496	3316	3570	1952	2453	545	3798	3430	5239	2208	6751	3097	5325	5502	1581	2720	3670	3856	9825	8730	10619	k__Bacteria (superkingdom); p__Bacteroidota; c__Bacteroidia; o__Chitinophagales; f__Chitinophagaceae; g__; s__
MKYQ01001368.344004.345411	166718	110269	110485	120693	150741	149077	122919	136093	207636	309067	166095	133853	145520	137942	273278	147812	127439	146709	105459	85581	150456	230506	185854	248827	227779	196143	144435	227145	174965	118943	164211	115555	115598	128335	101453	k__Archaeplastida; p__Embryophyta; c__; o__; f__; g__; s__
